# Supplementary material for: A base editing platform for the correction of cancer driver mutations unmasks conserved p53 transcription programs
Source: Genome Biol. 2025 Jul 22;26:217. doi: 10.1186/s13059-025-03667-7 (PMC12285138; doi:10.1186/s13059-025-03667-7)
Supplement: Supplementary file 1 — Additional file 1: Table S1. DEGs overlap in TP53-R273H corrected cell lines within cell lines and with cancer gene census [file 13059_2025_3667_MOESM1_ESM.xlsx]

## Sheet: Overlap with cancer gene census
OVERLAP WITH COSMIC Cancer gene census				(Bold if mutation/fusion described to be "oncogenic" or "Likely oncogenic in oncoKB)
A431				HT29				PANC-1				NCI-H1975				ESO-51				HuCC-T1					Cancer gene census
Gene	DNA Change	Protein Change		Gene	DNA Change	Protein Change		Gene	DNA Change	Protein Change		Gene	DNA Change	Protein Change		Gene	DNA Change	Protein Change		Gene	DNA Change	Protein Change			Gene Symbol,Name,Entrez GeneId,Genome Location,Tier,Hallmark,Chr Band,Somatic,Ge
TP53	ENST00000269305.9:c.818G>A	p.R273H		TP53	ENST00000269305.9:c.818G>A	p.R273H		TP53	ENST00000269305.9:c.818G>A	p.R273H		TP53	ENST00000269305.9:c.818G>A	p.R273H		TP53	ENST00000269305.9:c.524G>A	p.R175H		TP53	ENST00000269305.9:c.524G>A	p.R175H			KDSR
CASP8	ENST00000673742.1:c.184_186del	p.L62del		SMAD4	ENST00000342988.8:c.931C>T	p.Q311Ter		KRAS	ENST00000311936.8:c.35G>A	p.G12D		PIK3CA	ENST00000263967.4:c.353G>A	p.G118D		PTPRT	ENST00000373187.6:c.1001G>A	p.W334Ter		KRAS	ENST00000311936.8:c.35G>A	p.G12D			EP300
ASXL1	ENST00000375687.10:c.2242C>T	p.Q748Ter		ETV6	ENST00000396373.9:c.1186A>G	p.R396G		ERCC3	ENST00000285398.7:c.325C>T	p.R109Ter		EGFR	ENST00000275493.7:c.2369C>T	p.T790M		CDKN2A	ENST00000304494.10:c.131_132insA	p.Y44Ter		KMT2D	ENST00000301067.12:c.2533del	p.R845GfsTer85			NT5C2
EP300	ENST00000263253.9:c.5852del	p.P1951QfsTer9		PIK3CA	ENST00000263967.4:c.1345C>A	p.P449T		USP8	ENST00000307179.9:c.1803G>C	p.K601N		EGFR	ENST00000275493.7:c.2573T>G	p.L858R		MUC6	ENST00000421673.7:c.3420_3449del	p.D1140_Q1149del		SETD2	ENST00000409792.4:c.6853C>T	p.Q2285Ter			ATIC
FAT1	ENST00000441802.7:c.7480C>T	p.Q2494Ter		APC	ENST00000257430.9:c.2557G>T	p.E853Ter		LRP1B	ENST00000389484.8:c.11957C>A	p.T3986N		CDKN2A	ENST00000304494.10:c.205G>T	p.E69Ter		HERPUD1	ENST00000439977.7:c.479C>A	p.S160Y		FBXW7	ENST00000281708.10:c.881C>G	p.S294Ter			AFF1
ZMYM3	ENST00000314425.9:c.3115C>T	p.Q1039Ter		APC	ENST00000257430.9:c.4666dup	p.T1556NfsTer3		MUC4	ENST00000463781.8:c.12025G>T	p.V4009L		RBM10	ENST00000377604.8:c.2519del	p.G840AfsTer7		DCC	ENST00000442544.7:c.1225G>T	p.A409S		CLIP1	ENST00000620786.5:c.2878G>T	p.E960Ter			AFF3
STAG2	ENST00000371145.8:c.1018C>T	p.Q340Ter		BRAF	ENST00000646891.2:c.1799T>A	p.V600E		MUC4	ENST00000463781.8:c.10429_10500del	p.S3477_G3500del		LRP1B	ENST00000389484.8:c.3096_3097del	p.D1033LfsTer3		ROBO2	ENST00000696593.1:c.3251A>G	p.Q1084R		ZCCHC8	ENST00000633063.3:c.909C>G	p.D303E			AFF4
SKI	ENST00000378536.5:c.33C>G	p.F11L		SPEN	ENST00000375759.8:c.9741_9742delinsCC	p.A3248P		RALGDS	ENST00000372050.8:c.95C>T	p.A32V		LRP1B	ENST00000389484.8:c.2770+1G>A			MUC4	ENST00000463781.8:c.8936_9031del	p.D2979_P3010del		ZMYM2	ENST00000610343.5:c.859T>G	p.S287A			AMER1
BCL9	ENST00000234739.8:c.1714G>T	p.E572Ter		SPEN	ENST00000375759.8:c.9980C>A	p.A3327D		WDTC1	ENST00000319394.8:c.863G>T	p.G288V		ZFHX3	ENST00000268489.10:c.10516_10517delinsGG	p.T3506G		TET2	ENST00000380013.9:c.4517G>C	p.S1506T		RB1	ENST00000267163.6:c.317C>A	p.A106E			ARID1A
PTPRC	ENST00000442510.8:c.185C>T	p.T62I		POU2AF1	ENST00000393067.8:c.197C>T	p.S66F		KDM4A	ENST00000372396.4:c.2287T>C	p.C763R		MUC16	ENST00000397910.8:c.33071G>T	p.G11024V		CARD11	ENST00000396946.9:c.224G>A	p.R75Q		MAP2K2	ENST00000262948.10:c.598A>G	p.I200V			ARID1B
FLI1	ENST00000527786.7:c.1321A>G	p.N441D		SIX1	ENST00000645694.3:c.545C>T	p.A182V		AMY2B	ENST00000684275.1:c.1054C>G	p.R352G		MUC16	ENST00000397910.8:c.18688A>G	p.T6230A		PREX2	ENST00000288368.5:c.475G>A	p.D159N		RPN1	ENST00000296255.8:c.667C>A	p.P223T			ARID2
SMARCD1	ENST00000394963.9:c.409-1G>C			MUC16	ENST00000397910.8:c.38618_38619delinsGA	p.H12873R		POGZ	ENST00000271715.7:c.1969C>T	p.L657F		LRP1B	ENST00000389484.8:c.7218del	p.T2407LfsTer48		RECQL4	ENST00000617875.6:c.2624C>T	p.P875L		GMPS	ENST00000496455.7:c.1304G>C	p.R435T			ATP2B3
DDIT3	ENST00000346473.8:c.79G>C	p.E27Q		MUC16	ENST00000397910.8:c.15416C>T	p.S5139F		KIFAP3	ENST00000361580.7:c.301G>T	p.D101Y		DICER1	ENST00000343455.8:c.3379A>T	p.I1127F		FLNA	ENST00000369850.10:c.7150G>A	p.D2384N		SDHA	ENST00000264932.11:c.1157C>T	p.T386I			ATP1A1
LATS2	ENST00000382592.5:c.1950G>C	p.Q650H		CEBPA	ENST00000498907.3:c.692_693delinsTT	p.P231L		DNM3	ENST00000627582.3:c.1699A>G	p.K567E		MUC4	ENST00000463781.8:c.11052_11053delinsCA	p.D3685N		C1QTNF12	ENST00000330388.2:c.568C>G	p.L190V		QKI	ENST00000361752.8:c.985C>G	p.Q329E			ATR
PML	ENST00000268058.8:c.1258G>C	p.E420Q		POLQ	ENST00000264233.6:c.5456C>G	p.S1819Ter		SLC9C2	ENST00000367714.4:c.2021T>C	p.L674S		MUC4	ENST00000463781.8:c.10262_10263insGGCCACCCCTCTTCCTGTCACCGA	p.H3421delinsQATPLPVTD		RERE	ENST00000400908.7:c.4531A>C	p.M1511L		ATAD3A	ENST00000378756.8:c.934C>A	p.Q312K			ACVR1B
POLG	ENST00000268124.11:c.3155del	p.G1052AfsTer42		TP63	ENST00000264731.8:c.1510C>T	p.P504S		SLC26A9	ENST00000367135.8:c.1468G>T	p.V490F		MUC4	ENST00000463781.8:c.6447_6448delinsCC	p.E2149_T2150delinsDP		FBXO44	ENST00000251547.10:c.174_175inv	p.E59K		PRXL2B	ENST00000419916.8:c.407G>T	p.G136V			AR
MLLT6	ENST00000621332.5:c.169C>G	p.Q57E		MUC4	ENST00000463781.8:c.11128_11129insGG	p.T3710RfsTer550		PCDH15	ENST00000644397.2:c.2168G>T	p.R723I		RAP1GDS1	ENST00000408927.8:c.1529C>T	p.A510V		PRAMEF20	ENST00000602960.2:c.354A>C	p.E118D		C1orf174	ENST00000361605.4:c.659G>A	p.R220K			BCL10
ZNF521	ENST00000361524.8:c.2795G>A	p.C932Y		MUC4	ENST00000463781.8:c.11127_11128insTCCACCCCTCTTCCTGTCACCAGCACTTCCTCAGTATCTACAGGTCACGTCACCCCTCTTCATGTCACCAGCCCTTCCTCATCATCCACAGGTC	p.T3710SfsTer111		HTR7	ENST00000336152.8:c.1374C>A	p.D458E		APC	ENST00000257430.9:c.6401C>G	p.S2134C		DDOST	ENST00000602624.7:c.17C>G	p.A6G		CROCC	ENST00000375541.10:c.1606C>A	p.Q536K			BCL11A
ZNF521	ENST00000361524.8:c.2267C>T	p.S756F		MUC4	ENST00000463781.8:c.11052_11053delinsCA	p.D3685N		MUC5B	ENST00000529681.5:c.14501C>T	p.S4834F		KAT6B	ENST00000287239.10:c.1966G>A	p.G656R		TMEM222	ENST00000374076.9:c.404G>A	p.R135H		ECE1	ENST00000374893.11:c.212T>G	p.V71G			BCL11B
MUC16	ENST00000397910.8:c.9232del	p.L3078FfsTer7		MUC4	ENST00000463781.8:c.5052_5053insAGCACTTTCTCAGCATCCACCGGTCACGCCACCCCTCTTCCTGTCACCGACAATTCCTCAGTATCCACAGGTCACGCCACCCCTCTTCCTGTCACC	p.T1684_G1685insSTFSASTGHATPLPVTDNSSVSTGHATPLPVT		DUSP8	ENST00000397374.8:c.1395_1396delinsAT	p.R466C		MUC6	ENST00000421673.7:c.4538_4539delinsCG	p.H1513P		DCDC2B	ENST00000409358.2:c.879_880delinsAA	p.H293Q		RPA2	ENST00000373912.8:c.473A>G	p.H158R			BCL2
ALK	ENST00000389048.8:c.1744T>G	p.W582G		CDH10	ENST00000264463.8:c.1433G>A	p.R478K		OR56A4	ENST00000641156.1:c.655A>G	p.I219V		GLI1	ENST00000228682.7:c.1A>G	p.M1?		MACF1	ENST00000564288.6:c.4037A>T	p.E1346V		PTPRF	ENST00000359947.9:c.5225G>A	p.R1742Q			BCL3
SOS1	ENST00000402219.8:c.2671G>C	p.E891Q		TRIM24	ENST00000343526.9:c.2299A>G	p.S767G		CCKBR	ENST00000334619.7:c.512C>T	p.A171V		PIGV	ENST00000674202.1:c.1222T>A	p.S408T		HIVEP3	ENST00000372583.6:c.5659C>T	p.P1887S		CCDC24	ENST00000372318.8:c.609G>T	p.E203D			BCL6
DCTN1	ENST00000628224.3:c.2335G>A	p.D779N		BRAF	ENST00000646891.2:c.356C>G	p.T119S		CAPRIN1	ENST00000341394.9:c.1847G>A	p.R616H		INPP5B	ENST00000373024.8:c.2389G>T	p.A797S		BTBD8	ENST00000636805.2:c.5007A>G	p.I1669M		PODN	ENST00000312553.10:c.523G>A	p.A175T			BCL7A
ASXL1	ENST00000375687.10:c.2762C>T	p.S921F		KMT2C	ENST00000262189.11:c.7243C>T	p.P2415S		DPP3	ENST00000531863.6:c.743G>T	p.R248L		MACF1	ENST00000564288.6:c.21712A>T	p.K7238Ter		OLFM3	ENST00000370103.9:c.253T>A	p.L85M		SLC30A7	ENST00000357650.9:c.277_279del	p.N93del			BCL9
MYH9	ENST00000216181.11:c.502C>A	p.Q168K		WRN	ENST00000298139.7:c.3763C>G	p.L1255V		UNC93B1	ENST00000227471.7:c.1724_1725delinsAG	p.P575Q		IPO13	ENST00000372343.8:c.2665C>G	p.L889V		VAV3	ENST00000370056.9:c.1795G>A	p.V599I		SIKE1	ENST00000060969.6:c.142A>G	p.T48A			BCL9L
MUC4	ENST00000463781.8:c.11824_11825delinsCT	p.T3942L		KLF4	ENST00000374672.5:c.1043A>C	p.Y348S		NCAM1	ENST00000316851.12:c.79A>G	p.S27G		SGIP1	ENST00000371037.9:c.1817C>A	p.P606Q		MAGI3	ENST00000307546.14:c.4091A>T	p.K1364I		GOLPH3L	ENST00000271732.8:c.178A>G	p.K60E			BTG1
ROS1	ENST00000368507.8:c.1220C>G	p.S407Ter		PRAMEF12	ENST00000357726.5:c.938C>T	p.S313F		OR8G1	ENST00000641972.1:c.686G>T	p.R229L		GLMN	ENST00000370360.8:c.510C>A	p.D170E		PTPN22	ENST00000359785.10:c.1400A>G	p.E467G		POGZ	ENST00000271715.7:c.2512_2513delinsTT	p.P838F			BAX
TRRAP	ENST00000456197.2:c.9848-1G>C			EPHA8	ENST00000166244.8:c.1634G>A	p.W545Ter		TAS2R30	ENST00000539585.1:c.98_99delinsCC	p.I33T		AHCYL1	ENST00000369799.10:c.1175G>A	p.C392Y		MAN1A2	ENST00000356554.7:c.1474C>G	p.R492G		TCHH	ENST00000614923.2:c.5170A>G	p.K1724E			BCOR
CDH17	ENST00000027335.8:c.10C>T	p.Q4Ter		MAP7D1	ENST00000474796.2:c.1129C>T	p.R377Ter		RESF1	ENST00000312561.9:c.1353C>G	p.I451M		CASQ2	ENST00000261448.6:c.163T>C	p.Y55H		IVL	ENST00000368764.4:c.251A>G	p.E84G		CRNN	ENST00000271835.3:c.563A>C	p.Q188P			BCORL1
USP9X	ENST00000378308.7:c.205C>T	p.H69Y		CFAP57	ENST00000372492.9:c.341C>T	p.A114V		MUC19	ENST00000454784.10:c.13554_13555delinsTC	p.R4518_D4519delinsSH		CD101	ENST00000682167.1:c.2416C>T	p.L806F		SPTA1	ENST00000643759.2:c.4875G>C	p.E1625D		OR6K6	ENST00000641861.1:c.929A>G	p.Y310C			BARD1
BTK	ENST00000308731.8:c.591C>G	p.I197M		CZIB	ENST00000294360.5:c.397C>A	p.Q133K		MUC19	ENST00000454784.10:c.19735_19736delinsGA	p.S6579D		S100A16	ENST00000368706.9:c.199G>C	p.D67H		OR10J4	ENST00000504970.1:c.270A>C	p.Q90H		SELE	ENST00000333360.12:c.1576C>T	p.L526F			BAP1
ARHGEF16	ENST00000378378.9:c.547G>T	p.E183Ter		FYB2	ENST00000343433.7:c.1639C>A	p.Q547K		E2F7	ENST00000322886.12:c.1219_1220delinsAA	p.R407N		GBA1	ENST00000368373.8:c.772G>T	p.A258S		ASTN1	ENST00000361833.7:c.1060G>T	p.E354Ter		MYOC	ENST00000037502.11:c.1279G>T	p.A427S			BRIP1
TAS1R1	ENST00000333172.11:c.1154C>G	p.S385C		C1orf87	ENST00000371201.3:c.683C>T	p.P228L		WASHC4	ENST00000332180.10:c.2700_2701delinsCA	p.V901I		FIRRM	ENST00000359326.9:c.188T>A	p.L63Ter		RGSL1	ENST00000294854.13:c.491A>G	p.H164R		CENPL	ENST00000682279.1:c.595T>G	p.W199G			BUB1B
TNFRSF1B	ENST00000376259.7:c.781C>T	p.P261S		GPR88	ENST00000315033.5:c.646G>A	p.V216M		DGKH	ENST00000337343.9:c.623-2_623-1delinsTT			PRRC2C	ENST00000647382.2:c.6519G>T	p.M2173I		PTGS2	ENST00000367468.10:c.1358G>A	p.R453H		CRYZL2P-SEC16B	ENST00000308284.11:c.771G>T	p.W257C			BLM
UBR4	ENST00000375254.8:c.14427G>T	p.M4809I		AHCYL1	ENST00000369799.10:c.1177A>C	p.I393L		MZT1	ENST00000377818.4:c.79G>T	p.V27F		CEP350	ENST00000367607.8:c.7072G>A	p.E2358K		BRINP3	ENST00000367462.5:c.982A>C	p.K328Q		CEP350	ENST00000367607.8:c.6241G>A	p.E2081K			BTK
RPA2	ENST00000373912.8:c.208G>A	p.E70K		KCNN3	ENST00000271915.9:c.934G>A	p.D312N		BMP4	ENST00000245451.9:c.955G>A	p.D319N		PDC	ENST00000391997.3:c.250A>G	p.K84E		IGFN1	ENST00000335211.9:c.10004G>A	p.G3335E		CDK18	ENST00000429964.7:c.959_970del	p.T320_D323del			CXCR4
EYA3	ENST00000373871.8:c.122C>G	p.S41Ter		PKLR	ENST00000342741.6:c.537G>C	p.K179N		UNC79	ENST00000695012.1:c.23-2_23-1delinsTT			CR1L	ENST00000508064.7:c.1030A>G	p.R344G		TMCC2	ENST00000358024.8:c.1379_1381dup	p.A460_L461insP		TLR5	ENST00000642603.2:c.1871T>C	p.L624P			CLIP1
OSCP1	ENST00000235532.9:c.320G>A	p.R107Q		OR6N2	ENST00000641131.1:c.315C>A	p.H105Q		ATG2B	ENST00000359933.6:c.5943del	p.L1982Ter		MARK1	ENST00000366917.6:c.1748G>C	p.R583T		OBSCN	ENST00000680850.1:c.4061A>T	p.Q1354L		ACBD3	ENST00000366812.6:c.47G>A	p.G16D			CEBPA
KCNQ4	ENST00000347132.10:c.1097G>A	p.W366Ter		IGSF9	ENST00000368094.6:c.2299C>T	p.R767C		TGM5	ENST00000220420.10:c.2024A>T	p.K675I		H3-4	ENST00000366696.2:c.190del	p.R64AfsTer8		HNRNPU	ENST00000640218.2:c.837_839del	p.E279del		SMYD3	ENST00000490107.6:c.470A>G	p.E157G			CTCF
PTPRF	ENST00000359947.9:c.5005C>T	p.R1669W		KCNJ9	ENST00000368088.4:c.-115+1G>C			ZSCAN29	ENST00000684362.1:c.1573C>A	p.Q525K		NTPCR	ENST00000366628.10:c.12C>G	p.H4Q		ZNF672	ENST00000306562.8:c.1244G>A	p.R415Q		OR2M2	ENST00000641836.1:c.300A>T	p.Q100H			CNBP
CYP4A22	ENST00000371891.8:c.1201G>A	p.D401N		UFC1	ENST00000368003.6:c.138C>G	p.N46K		TBC1D21	ENST00000300504.7:c.775G>A	p.E259K		FMN2	ENST00000319653.14:c.3703C>T	p.P1235S		DHTKD1	ENST00000263035.9:c.648T>G	p.D216E		KIN	ENST00000379562.9:c.1162G>A	p.D388N			CNOT3
AK5	ENST00000354567.7:c.686C>G	p.S229C		ASTN1	ENST00000361833.7:c.70G>A	p.A24T		UQCRC2	ENST00000268379.9:c.1243C>T	p.Q415Ter		OR13G1	ENST00000642119.1:c.84del	p.L29SfsTer33		JCAD	ENST00000375377.2:c.3928C>G	p.R1310G		MEIG1	ENST00000407572.6:c.187G>C	p.D63H			CD274
DNAI3	ENST00000294664.11:c.164G>T	p.R55L		IGFN1	ENST00000335211.9:c.1304C>T	p.S435F		RBBP6	ENST00000319715.10:c.1778C>T	p.P593L		UCN3	ENST00000380433.5:c.440C>G	p.A147G		ZNF485	ENST00000361807.8:c.979C>G	p.H327D		BMS1	ENST00000374518.6:c.491C>G	p.T164R			CD74
COL24A1	ENST00000370571.7:c.2179G>A	p.E727K		TMEM81	ENST00000367167.4:c.590A>T	p.D197V		KRT24	ENST00000264651.3:c.218_219delinsGG	p.V73G		TRDMT1	ENST00000377799.8:c.64+2T>A			ATRNL1	ENST00000355044.8:c.118A>G	p.N40D		NUDT13	ENST00000357321.9:c.35A>C	p.K12T			CD79A
CLCA2	ENST00000370565.5:c.2195G>A	p.R732K		USH2A	ENST00000307340.8:c.9601A>T	p.K3201Ter		KRTAP9-6	ENST00000391355.2:c.315_316delinsCT	p.G106C		SLC39A12	ENST00000377369.7:c.678C>A	p.N226K		TRIM49B	ENST00000332682.9:c.643A>C	p.S215R		EXOC6	ENST00000260762.10:c.2188G>A	p.V730I			CD79B
AGL	ENST00000361915.8:c.4090G>C	p.D1364H		H2BC26	ENST00000693095.1:c.89G>A	p.R30H		VPS25	ENST00000253794.7:c.509G>T	p.G170V		MASTL	ENST00000375940.9:c.1774A>G	p.R592G		OR4C6	ENST00000314259.5:c.136A>C	p.T46P		SLC18A2	ENST00000644641.2:c.426_436del	p.L143PfsTer68			CHEK2
COL11A1	ENST00000370096.9:c.2144G>C	p.G715A		MAP10	ENST00000418460.4:c.2461G>A	p.E821K		HID1	ENST00000425042.7:c.664C>T	p.P222S		JCAD	ENST00000375377.2:c.2471T>A	p.V824D		FADS2	ENST00000278840.9:c.167G>C	p.G56A		GRK5	ENST00000392870.3:c.1364G>C	p.R455P			CREBBP
WDR47	ENST00000369962.8:c.2740C>A	p.L914I		GTPBP4	ENST00000360803.9:c.947C>T	p.P316L		QRICH2	ENST00000680821.2:c.1387C>T	p.H463Y		PCDH15	ENST00000644397.2:c.1682C>A	p.T561K		USP35	ENST00000529308.6:c.461G>A	p.C154Y		CYP2E1	ENST00000252945.8:c.1320del	p.G441AfsTer20			CRTC1
TNFAIP8L2	ENST00000368910.4:c.554G>C	p.Ter185SextTer3		SFMBT2	ENST00000397167.6:c.241G>A	p.E81K		NARF	ENST00000309794.16:c.691_692del	p.K231EfsTer20		ENTPD7	ENST00000370489.5:c.574C>A	p.L192I		TENM4	ENST00000278550.12:c.3508G>A	p.G1170R		HIPK3	ENST00000303296.9:c.2675G>A	p.G892D			CRTC3
HRNR	ENST00000368801.4:c.1606G>A	p.G536R		MINDY3	ENST00000277632.8:c.1108C>T	p.P370S		MTCL1	ENST00000695636.1:c.4750G>A	p.G1584R		TECTB	ENST00000646139.2:c.550C>A	p.L184M		FGF6	ENST00000228837.3:c.510del	p.Y171TfsTer13		ACCSL	ENST00000378832.1:c.942G>T	p.R314S			CBL
GATAD2B	ENST00000368655.5:c.775A>G	p.M259V		GPR158	ENST00000376351.4:c.2134G>T	p.E712Ter		ANKRD12	ENST00000262126.9:c.5764-1G>A			SFXN4	ENST00000355697.7:c.53G>A	p.R18K		KCNA6	ENST00000280684.4:c.364C>T	p.R122C		EHD1	ENST00000320631.8:c.737C>T	p.T246I			CBLB
ETV3	ENST00000368192.9:c.1171G>C	p.E391Q		CHST3	ENST00000373115.5:c.1354G>A	p.G452S		PCSK4	ENST00000300954.10:c.1150G>A	p.A384T		CPXM2	ENST00000241305.4:c.151G>T	p.E51Ter		CLEC4A	ENST00000229332.12:c.541dup	p.Q181PfsTer6		TENM4	ENST00000278550.12:c.89A>G	p.E30G			DDX10
COPA	ENST00000241704.8:c.2351C>T	p.T784I		CFAP70	ENST00000355577.9:c.1474G>A	p.E492K		ZNF566	ENST00000452939.7:c.200C>T	p.A67V		KRTAP5-4	ENST00000399682.1:c.417C>A	p.C139Ter		CLEC4E	ENST00000299663.8:c.284C>G	p.S95C		TRIM77	ENST00000398290.7:c.859+1G>C				DDX5
SLAMF7	ENST00000368043.8:c.608G>C	p.R203T		LRIT2	ENST00000372113.7:c.359G>A	p.W120Ter		KLK8	ENST00000695909.1:c.774C>A	p.S258R		OR51L1	ENST00000641819.1:c.370C>A	p.R124S		H3-5	ENST00000340398.5:c.47C>T	p.A16V		VPS26B	ENST00000281187.10:c.439A>G	p.I147V			DDX6
RC3H1	ENST00000367696.7:c.1889C>G	p.S630C		CHUK	ENST00000370397.8:c.1856T>C	p.I619T		ZNF417	ENST00000312026.6:c.1622T>A	p.I541N		DNHD1	ENST00000254579.11:c.7147C>G	p.P2383A		GDF11	ENST00000257868.10:c.143C>G	p.S48C		FGF23	ENST00000237837.2:c.733C>T	p.R245C			DDX3X
CAMSAP2	ENST00000358823.7:c.1983G>C	p.L661F		CCDC172	ENST00000333254.4:c.61C>T	p.R21C		GDF7	ENST00000272224.5:c.699_700delinsAA	p.L234M		SYT9	ENST00000318881.11:c.1459C>A	p.L487M		CDK2	ENST00000266970.9:c.864T>G	p.D288E		RPAP3	ENST00000005386.8:c.689T>C	p.L230P			DEK
CACNA1S	ENST00000362061.4:c.4474G>T	p.A1492S		MUC5AC	ENST00000621226.2:c.14650C>A	p.R4884S		LTBP1	ENST00000404816.7:c.424A>C	p.K142Q		ABCC8	ENST00000389817.8:c.1793G>T	p.R598L		EEA1	ENST00000322349.13:c.3047T>C	p.V1016A		LETMD1	ENST00000262055.9:c.808C>G	p.P270A			DNMT3A
IGFN1	ENST00000335211.9:c.4156G>C	p.E1386Q		BRSK2	ENST00000528841.6:c.830C>T	p.P277L		TET3	ENST00000409262.8:c.2962A>G	p.M988V		OTOG	ENST00000399397.6:c.1460C>A	p.T487N		CFAP54	ENST00000524981.9:c.4856A>G	p.Y1619C		KRT8	ENST00000692008.1:c.300_302del	p.N100del			POLD1
IGFN1	ENST00000335211.9:c.5335G>T	p.E1779Ter		KIAA1549L	ENST00000658780.2:c.113C>T	p.A38V		PTPN4	ENST00000263708.7:c.1189C>T	p.P397S		KCNA4	ENST00000328224.7:c.1101C>G	p.F367L		PRDM4	ENST00000228437.10:c.2165A>G	p.N722S		HELB	ENST00000247815.9:c.2248G>A	p.D750N			POLQ
NAV1	ENST00000685211.1:c.3010G>T	p.E1004Ter		LRRC4C	ENST00000528697.6:c.1433C>T	p.P478L		COBLL1	ENST00000652658.2:c.428C>T	p.P143L		OR4A16	ENST00000314721.5:c.63_64delinsAC	p.K22Q		GCN1	ENST00000300648.7:c.4124G>C	p.G1375A		ATP2B1	ENST00000428670.8:c.2418G>T	p.K806N			DDIT3
RNPEP	ENST00000295640.9:c.893G>C	p.G298A		HSD17B12	ENST00000278353.10:c.490T>C	p.S164P		SCN2A	ENST00000375437.7:c.5279T>C	p.I1760T		OR4A16	ENST00000314721.5:c.395_396delinsCT	p.N132T		PABPC3	ENST00000281589.5:c.1003T>C	p.F335L		C12orf42	ENST00000548883.6:c.466G>A	p.G156R			DNAJB1
PPP1R15B	ENST00000367188.5:c.1865C>G	p.S622W		OR4C45	ENST00000568934.1:c.393G>A	p.M131I		SCN9A	ENST00000642356.2:c.5087C>T	p.T1696I		OR4C11	ENST00000641580.1:c.49C>T	p.Q17Ter		SLITRK6	ENST00000647374.2:c.1676C>G	p.A559G		TRPC4	ENST00000379705.8:c.1396G>A	p.E466K			MLH1
TMCC2	ENST00000358024.8:c.1635G>C	p.Q545H		OR4A16	ENST00000314721.5:c.63_64delinsAC	p.K22Q		GORASP2	ENST00000234160.5:c.905del	p.L302YfsTer4		OR5D13	ENST00000623930.1:c.278C>G	p.T93S		PROZ	ENST00000375547.7:c.970G>T	p.G324W		UGGT2	ENST00000376747.8:c.4170-1G>A				ELF4
RAB3GAP2	ENST00000358951.7:c.2443C>T	p.Q815Ter		OR4A16	ENST00000314721.5:c.395_396delinsCT	p.N132T		MFSD6	ENST00000392328.6:c.922A>G	p.I308V		OR10Q1	ENST00000316770.2:c.913G>T	p.A305S		NOP9	ENST00000267425.8:c.1073C>T	p.T358I		DOCK9	ENST00000682017.1:c.1249G>T	p.V417L			ELK4
CAPN8	ENST00000366872.10:c.211C>G	p.Q71E		OR9Q1	ENST00000335397.3:c.122G>T	p.G41V		SPAG4	ENST00000374273.8:c.32C>G	p.S11W		CBLIF	ENST00000257248.3:c.1193G>T	p.G398V		SYNE2	ENST00000555002.6:c.2525C>A	p.P842Q		CFAP97D2	ENST00000636692.2:c.164G>T	p.R55M			ERC1
AGT	ENST00000366667.6:c.518C>G	p.S173C		ATG2A	ENST00000377264.8:c.630G>C	p.Q210H		RBM12	ENST00000374114.8:c.725C>T	p.S242L		CTTN	ENST00000301843.13:c.614A>C	p.K205T		VRK1	ENST00000216639.8:c.1057A>G	p.T353A		TEP1	ENST00000262715.10:c.4369A>T	p.S1457C			ELL
GNPAT	ENST00000366647.9:c.746C>G	p.S249C		FGF4	ENST00000168712.3:c.136C>T	p.R46C		SATB1	ENST00000338745.11:c.686C>A	p.S229Ter		OR2AT4	ENST00000641541.1:c.447G>T	p.L149F		MKRN3	ENST00000314520.6:c.34G>A	p.E12K		MIS18BP1	ENST00000310806.9:c.460G>C	p.E154Q			EWSR1
FMN2	ENST00000319653.14:c.1019G>A	p.R340Q		DDIAS	ENST00000533655.6:c.305A>T	p.E102V		ZNF717	ENST00000652011.2:c.65_66inv	p.V22A		NAALAD2	ENST00000534061.6:c.698C>A	p.P233H		MAGEL2	ENST00000650528.1:c.2086C>A	p.Q696K		PCNX4	ENST00000406854.6:c.1647G>C	p.L549F			FBXW7
NRP1	ENST00000374867.7:c.1283-1G>A			HEPHL1	ENST00000315765.10:c.2401C>T	p.R801Ter		ARL13B	ENST00000394222.8:c.1174C>A	p.P392T		DYNC2H1	ENST00000375735.7:c.4221G>T	p.Q1407H		NEDD4	ENST00000435532.8:c.2591C>T	p.A864V		RDH12	ENST00000551171.6:c.658G>C	p.G220R			FBXO11
NRP1	ENST00000374867.7:c.195G>C	p.Q65H		ALKBH8	ENST00000428149.7:c.110C>A	p.T37K		PLD1	ENST00000351298.9:c.923T>A	p.L308Ter		TAS2R9	ENST00000240691.4:c.482A>T	p.H161L		NOX5	ENST00000388866.8:c.1044G>T	p.Q348H		PAPLN	ENST00000644200.2:c.2687G>T	p.G896V			FAT1
PARD3	ENST00000374788.8:c.1016+1G>A			APOA4	ENST00000357780.5:c.682C>T	p.Q228Ter		NCEH1	ENST00000475381.7:c.773G>A	p.G258D		TAS2R19	ENST00000390673.2:c.345_346delinsTT	p.L116F		SCAMP5	ENST00000425597.8:c.565G>A	p.E189K		ASPG	ENST00000551177.6:c.30G>T	p.R10S			FAT4
RASSF4	ENST00000340258.10:c.275G>A	p.C92Y		RERGL	ENST00000538724.6:c.366C>A	p.N122K		ECT2	ENST00000392692.8:c.1728+1G>A			ATF7IP	ENST00000261168.9:c.1865T>C	p.L622S		SSTR5	ENST00000689027.1:c.305C>T	p.A102V		GOLGA6L2	ENST00000567107.6:c.2278G>C	p.E760Q			FES
C10orf71	ENST00000374144.8:c.369G>C	p.Q123H		TFCP2	ENST00000257915.10:c.1331T>C	p.I444T		TMEM271	ENST00000610212.3:c.205C>G	p.L69V		MUC19	ENST00000454784.10:c.5812C>T	p.P1938S		SRRM2	ENST00000301740.13:c.128G>A	p.R43Q		RYR3	ENST00000634891.2:c.8098G>A	p.E2700K			FEV
RHOBTB1	ENST00000337910.10:c.2045C>G	p.S682Ter		PDE1B	ENST00000243052.8:c.344G>A	p.R115Q		BOD1L1	ENST00000040738.10:c.8699T>C	p.V2900A		MUC19	ENST00000454784.10:c.13554_13555delinsTC	p.R4518_D4519delinsSH		CES4A	ENST00000648724.3:c.779C>T	p.P260L		MEIS2	ENST00000561208.6:c.185C>A	p.P62Q			FGFR1OP
SLC25A16	ENST00000609923.6:c.199C>T	p.H67Y		PPFIA2	ENST00000549396.6:c.2113A>C	p.T705P		PRSS12	ENST00000296498.3:c.1873C>T	p.H625Y		MUC19	ENST00000454784.10:c.19735_19736delinsGA	p.S6579D		GLG1	ENST00000422840.7:c.2380G>A	p.E794K		PLA2G4E	ENST00000696112.1:c.606G>T	p.M202I			FIP1L1
CCAR1	ENST00000265872.11:c.1772G>A	p.R591Q		ALX1	ENST00000316824.4:c.419C>T	p.T140I		SYNPO2	ENST00000307142.9:c.1262C>T	p.A421V		STAT2	ENST00000314128.9:c.388G>T	p.G130Ter		CNTNAP4	ENST00000611870.5:c.3412G>T	p.V1138F		MAP1A	ENST00000300231.6:c.6233A>G	p.N2078S			FANCA
ENTPD7	ENST00000370489.5:c.390C>G	p.I130M		UTP20	ENST00000261637.5:c.614C>A	p.A205E		ZFR	ENST00000265069.13:c.2804G>A	p.R935Q		RASSF9	ENST00000361228.5:c.378G>T	p.W126C		CAMKK1	ENST00000348335.7:c.1369C>T	p.R457C		DUOX1	ENST00000389037.7:c.3731T>G	p.I1244S			FANCC
PDZD7	ENST00000619208.6:c.273G>C	p.K91N		FOXN4	ENST00000299162.10:c.1283T>G	p.F428C		SLC1A3	ENST00000265113.9:c.114G>C	p.K38N		NEDD1	ENST00000266742.9:c.986A>T	p.N329I		MYH13	ENST00000252172.9:c.4288G>T	p.E1430Ter		TRPM7	ENST00000646667.1:c.1078G>A	p.E360K			FANCD2
GBF1	ENST00000369983.5:c.2430G>A	p.W810Ter		RNFT2	ENST00000257575.9:c.96G>T	p.Q32H		NIM1K	ENST00000326035.6:c.1024A>G	p.K342E		ZNF84	ENST00000539354.6:c.272A>G	p.H91R		MYH4	ENST00000255381.2:c.1655A>G	p.K552R		IQGAP1	ENST00000268182.10:c.3139G>A	p.G1047R			FANCE
ITPRIP	ENST00000337478.3:c.544G>A	p.D182N		SACS	ENST00000382292.9:c.1226C>T	p.S409F		BDP1	ENST00000358731.9:c.821G>A	p.C274Y		AKAP11	ENST00000025301.4:c.2263A>C	p.K755Q		TBX2	ENST00000240328.4:c.1276C>T	p.R426C		TRAP1	ENST00000246957.10:c.1627G>A	p.D543N			FANCF
MKI67	ENST00000368654.8:c.7358C>T	p.S2453L		KLF5	ENST00000377687.6:c.1165C>A	p.H389N		FOXD1	ENST00000615637.3:c.115G>A	p.G39S		GPC6	ENST00000377047.9:c.842_843delinsTA	p.Q281L		SDK2	ENST00000392650.8:c.5020C>T	p.R1674Ter		DNAJA3	ENST00000262375.11:c.457C>G	p.Q153E			FANCG
OR56A3	ENST00000641160.1:c.762C>G	p.F254L		ITGBL1	ENST00000376180.8:c.833C>A	p.A278D		ADGRV1	ENST00000405460.9:c.6814T>C	p.W2272R		ATP4B	ENST00000335288.5:c.134T>C	p.V45A		BTBD17	ENST00000375366.4:c.1091G>A	p.W364Ter		ALG1	ENST00000262374.10:c.140C>A	p.P47H			FAS
CNGA4	ENST00000379936.3:c.1281del	p.N428TfsTer10		IRS2	ENST00000375856.5:c.2822C>T	p.S941L		ADAMTS19	ENST00000274487.9:c.177_180del	p.S60GfsTer189		RNASE13	ENST00000382951.4:c.143T>C	p.F48S		RNF152	ENST00000312828.4:c.241A>G	p.I81V		ALG1	ENST00000262374.10:c.148C>A	p.Q50K			FCGR2B
PLEKHA7	ENST00000531066.6:c.3738C>G	p.I1246M		MYH6	ENST00000405093.9:c.3068C>T	p.S1023F		EIF4E1B	ENST00000318682.11:c.617G>A	p.R206H		ARHGEF40	ENST00000298694.9:c.419C>T	p.A140V		ANKRD24	ENST00000318934.9:c.2279A>C	p.E760A		POLR3E	ENST00000299853.10:c.1635C>G	p.F545L			FCRL4
ELP4	ENST00000640961.2:c.734C>T	p.P245L		DNAAF2	ENST00000298292.13:c.317G>T	p.G106V		GFOD1	ENST00000379287.4:c.64A>G	p.K22E		REM2	ENST00000267396.9:c.616G>C	p.V206L		RTBDN	ENST00000674343.2:c.647C>T	p.A216V		SRCAP	ENST00000262518.9:c.181C>T	p.P61S			FLI1
OR5L2	ENST00000378397.1:c.10G>C	p.E4Q		TDP1	ENST00000335725.9:c.640C>A	p.Q214K		MUC21	ENST00000376296.3:c.517_519delinsGTG	p.T173V		TOGARAM1	ENST00000361462.7:c.4861A>G	p.I1621V		ZNF208	ENST00000397126.9:c.3346G>T	p.E1116Ter		SRCAP	ENST00000262518.9:c.1300A>C	p.S434R			GATA1
OR5L2	ENST00000378397.1:c.586G>A	p.E196K		FAM181A	ENST00000556222.2:c.215C>T	p.S72F		ZBTB12	ENST00000375527.3:c.564A>C	p.E188D		MDGA2	ENST00000399232.8:c.1495A>G	p.S499G		ZNF208	ENST00000397126.9:c.1080G>C	p.K360N		MYLK3	ENST00000394809.9:c.299T>C	p.M100T			GATA2
SPTBN2	ENST00000533211.6:c.1617C>A	p.D539E		CDC42BPB	ENST00000361246.7:c.900_901delinsTT	p.Q301Ter		C2	ENST00000299367.10:c.268C>T	p.P90S		ABCD4	ENST00000356924.9:c.1691G>T	p.R564L		ZNF208	ENST00000397126.9:c.949G>C	p.E317Q		NOD2	ENST00000647318.2:c.2154C>A	p.S718R			GATA3
DEFB131B	ENST00000530210.1:c.127G>T	p.D43Y		WDR76	ENST00000263795.11:c.1392del	p.F464LfsTer6		HLA-DRB1	ENST00000360004.6:c.196_197delinsAA	p.S66N		PROX2	ENST00000556489.4:c.1148G>A	p.R383K		HNRNPUL1	ENST00000392006.8:c.2059_2068del	p.S687GfsTer225		SLC38A7	ENST00000219320.9:c.118G>C	p.E40Q			H3F3A
FOLR1	ENST00000393676.5:c.7C>T	p.Q3Ter		SPG11	ENST00000261866.12:c.992C>T	p.S331F		FKBP5	ENST00000357266.9:c.642A>T	p.Q214H		GOLGA6L2	ENST00000567107.6:c.88A>G	p.T30A		ZNF284	ENST00000421176.4:c.1760C>G	p.S587Ter		CDT1	ENST00000301019.9:c.366G>T	p.E122D			H3F3B
INTS4	ENST00000534064.6:c.790C>G	p.P264A		MYO1E	ENST00000288235.9:c.2876_2877insC	p.G960RfsTer104		PLA2G7	ENST00000274793.12:c.163A>G	p.K55E		TGM7	ENST00000452443.3:c.865G>T	p.V289L		PPM1N	ENST00000451287.7:c.874C>T	p.R292C		ZNF276	ENST00000443381.7:c.55G>T	p.G19W			HNF1A
GAB2	ENST00000361507.5:c.1055_1056insCCCCCCCCCCCCCC	p.R354PfsTer78		CYP11A1	ENST00000268053.11:c.47G>T	p.C16F		GSTA5	ENST00000370989.6:c.557C>G	p.T186S		LEO1	ENST00000299601.10:c.1906C>T	p.P636S		FOXA3	ENST00000302177.3:c.497G>T	p.R166L		OR1E2	ENST00000248384.1:c.323C>T	p.S108L			HGF
C11orf97	ENST00000542198.3:c.289C>T	p.P97S		SIN3A	ENST00000394947.8:c.1854+2T>G			ENPP3	ENST00000357639.8:c.1985C>A	p.P662Q		TLN2	ENST00000636159.2:c.1096C>T	p.P366S		SHANK1	ENST00000293441.6:c.971G>A	p.R324Q		GP1BA	ENST00000329125.6:c.88G>A	p.E30K			PTCH1
DYNC2H1	ENST00000375735.7:c.11023-1G>A			ANKRD34C	ENST00000421388.4:c.1178C>T	p.S393F		THBS2	ENST00000617924.6:c.2344G>A	p.V782M		IGF1R	ENST00000650285.1:c.3109G>A	p.E1037K		PDIA6	ENST00000272227.8:c.1209C>G	p.F403L		MYO19	ENST00000614623.5:c.2357C>G	p.A786G			IKZF3
TREH	ENST00000264029.9:c.1400C>A	p.A467D		FSD2	ENST00000334574.12:c.1910G>C	p.G637A		ADAP1	ENST00000265846.10:c.454G>A	p.V152M		TPSG1	ENST00000234798.5:c.409C>T	p.L137F		SNX17	ENST00000233575.7:c.1277G>T	p.R426L		MED1	ENST00000300651.11:c.867_869del	p.S290del			IKZF1
IQSEC3	ENST00000538872.6:c.2911G>A	p.V971M		AGBL1	ENST00000614907.3:c.439C>G	p.L147V		USP42	ENST00000306177.10:c.18A>C	p.K6N		EME2	ENST00000568449.7:c.304T>C	p.C102R		HEATR5B	ENST00000233099.6:c.127-1G>A			DHX8	ENST00000262415.8:c.2133G>A	p.M711I			ITK
PRMT8	ENST00000382622.4:c.155A>C	p.Q52P		ACAN	ENST00000560601.4:c.5899G>T	p.A1967S		AQP1	ENST00000311813.11:c.55C>G	p.L19V		ANKS3	ENST00000304283.9:c.1171A>G	p.M391V		HAAO	ENST00000294973.11:c.638C>T	p.A213V		KCNH6	ENST00000314672.10:c.758G>A	p.S253N			JAK1
LTBR	ENST00000228918.9:c.827G>A	p.G276E		CHD9	ENST00000447540.6:c.862C>T	p.Q288Ter		FKBP6	ENST00000252037.5:c.676T>C	p.S226P		SMG1	ENST00000446231.7:c.6058G>T	p.A2020S		IL36B	ENST00000259213.9:c.391+1G>A			DNAH17	ENST00000389840.7:c.11945G>A	p.G3982D			JAK2
PDE3A	ENST00000359062.4:c.1054G>A	p.E352K		NAE1	ENST00000290810.8:c.71G>A	p.G24E		FGL2	ENST00000248598.6:c.1083A>C	p.K361N		PDILT	ENST00000302451.9:c.813G>T	p.E271D		PPIG	ENST00000260970.8:c.1988G>C	p.R663T		TTC39C	ENST00000317571.8:c.1301A>G	p.E434G			JAK3
MUC19	ENST00000454784.10:c.12008G>C	p.G4003A		FOXC2	ENST00000649859.1:c.826A>G	p.M276V		CACNA2D1	ENST00000356860.8:c.208G>C	p.V70L		DNAH3	ENST00000698260.1:c.9331_9332delinsAA	p.L3111K		ERICH2	ENST00000697325.1:c.284G>T	p.G95V		CXXC1	ENST00000285106.11:c.909_912+1del				KAT6A
ADAMTS20	ENST00000389420.8:c.1552C>T	p.H518Y		JPH3	ENST00000284262.3:c.923G>A	p.G308E		TSC22D4	ENST00000300181.7:c.981C>G	p.D327E		TRIM72	ENST00000322122.8:c.1162G>A	p.G388S		HOXD3	ENST00000683222.1:c.907G>A	p.A303T		ZNF236	ENST00000320610.14:c.1172A>G	p.N391S			KAT6B
H1-7	ENST00000335017.1:c.182C>T	p.S61F		VPS53	ENST00000437048.7:c.1747G>C	p.E583Q		MUC3A	ENST00000379458.9:c.51_52delinsAG	p.W18G		BORCS6	ENST00000389017.6:c.383G>T	p.R128L		TTN	ENST00000589042.5:c.83531A>G	p.N27844S		WDR18	ENST00000585809.6:c.11C>A	p.P4H			KLF4
FMNL3	ENST00000335154.10:c.22G>A	p.E8K		ATP1B2	ENST00000250111.9:c.141T>A	p.F47L		PTPRZ1	ENST00000393386.7:c.5308G>A	p.A1770T		COX10	ENST00000261643.8:c.34C>G	p.L12V		TTN	ENST00000589042.5:c.26621A>G	p.N8874S		ICAM5	ENST00000221980.5:c.530G>A	p.R177Q			KLF6
SLC4A8	ENST00000453097.7:c.870C>A	p.F290L		DNAH2	ENST00000572933.6:c.6900+1G>A			DGKI	ENST00000614521.2:c.1418G>T	p.W473L		SLC47A1	ENST00000270570.8:c.1199G>A	p.R400K		TTN	ENST00000589042.5:c.9996A>C	p.E3332D		MAST1	ENST00000251472.9:c.3857_3858delinsTT	p.S1286I			LRP1B
PDE1B	ENST00000243052.8:c.478-1G>C			HS3ST3A1	ENST00000284110.2:c.296G>A	p.R99H		MGAM	ENST00000475668.6:c.3456del	p.M1153CfsTer36		CASC3	ENST00000264645.12:c.1577G>A	p.R526Q		NAB1	ENST00000337386.10:c.157A>T	p.M53L		IL27RA	ENST00000263379.4:c.1885C>T	p.P629S			LASP1
ZC3H10	ENST00000257940.7:c.1021C>G	p.P341A		SLC47A2	ENST00000433844.4:c.873_874delinsTT	p.Q291_A292delinsHS		EN2	ENST00000297375.4:c.79G>A	p.G27S		HOXB9	ENST00000311177.7:c.30T>G	p.Y10Ter		DYTN	ENST00000452335.2:c.1136T>C	p.L379P		CYP4F2	ENST00000221700.11:c.724C>A	p.H242N			LPP
RXYLT1	ENST00000261234.11:c.1281G>A	p.M427I		TOB1	ENST00000499247.3:c.743_744insA	p.P249AfsTer22		RIMS2	ENST00000696799.1:c.2158G>T	p.A720S		DLX3	ENST00000434704.2:c.407_424del	p.Y136_A142delinsS		ABCA12	ENST00000272895.12:c.5381+1G>A			ZNF493	ENST00000392288.7:c.78G>T	p.E26D			LMO1
IRAK3	ENST00000261233.9:c.1780A>G	p.K594E		DCAF7	ENST00000614556.5:c.245G>A	p.G82D		PALM2AKAP2	ENST00000374530.8:c.2231T>C	p.L744P		ARHGAP28	ENST00000383472.9:c.1076G>T	p.G359V		STK35	ENST00000381482.8:c.253G>C	p.G85R		ZNF792	ENST00000404801.2:c.1203A>C	p.K401N			LMO2
CEP83	ENST00000397809.10:c.415G>T	p.E139Ter		PTPRM	ENST00000580170.6:c.2000C>A	p.A667E		LCN2	ENST00000277480.7:c.419T>C	p.M140T		ALPK2	ENST00000361673.4:c.1804T>A	p.C602S		PIGU	ENST00000217446.8:c.319-2_319-1delinsTT			SLC8A2	ENST00000236877.11:c.1003G>T	p.V335L			MECOM
NR2C1	ENST00000333003.10:c.145C>T	p.H49Y		ZNF407	ENST00000299687.10:c.237T>A	p.D79E		MT-ND6	ENST00000361681.2:c.122T>C	p.V41A		TMX3	ENST00000299608.7:c.868A>G	p.M290V		PMEPA1	ENST00000341744.8:c.290G>C	p.S97T		PRPF31	ENST00000321030.9:c.994C>T	p.Q332Ter			MN1
CFAP54	ENST00000524981.9:c.7765G>C	p.D2589H		PCSK4	ENST00000300954.10:c.855+1G>A			MT-CYB	ENST00000361789.2:c.773T>C	p.L258P		PLK5	ENST00000454744.7:c.97C>T	p.H33Y		SLC2A4RG	ENST00000266077.5:c.6G>T	p.E2D		LILRB4	ENST00000695418.1:c.166C>G	p.R56G			MDM2
SLC25A3	ENST00000552981.6:c.541C>T	p.P181S		CACTIN	ENST00000429344.7:c.192G>C	p.W64C		WNK3	ENST00000354646.6:c.2984C>T	p.T995I		XAB2	ENST00000358368.5:c.1588G>A	p.E530K		TPTE	ENST00000618007.5:c.223G>A	p.A75T		PXDN	ENST00000252804.9:c.2730_2731delinsCA	p.D911N			MDM4
SLC5A8	ENST00000536262.3:c.1531C>G	p.P511A		ZNF317	ENST00000247956.11:c.118G>A	p.V40M		POF1B	ENST00000262753.9:c.1050+1G>A			ZNF98	ENST00000357774.9:c.388G>T	p.D130Y		ZNF74	ENST00000400451.7:c.1594G>A	p.E532K		ODC1	ENST00000234111.9:c.1337G>A	p.G446E			MAX
UTP20	ENST00000261637.5:c.3443_3444insC	p.L1148FfsTer14		ZNF763	ENST00000358987.8:c.624_625delinsCT	p.V209F		GPR101	ENST00000651716.2:c.1286C>G	p.T429S		DMKN	ENST00000339686.8:c.869G>A	p.S290N		NEFH	ENST00000310624.7:c.845C>T	p.A282V		SLC66A3	ENST00000295083.8:c.118C>T	p.P40S			NDRG1
NOPCHAP1	ENST00000552951.7:c.41C>A	p.S14Ter		ZNF433	ENST00000550507.7:c.866G>T	p.S289I						SPRED3	ENST00000691638.1:c.1103C>T	p.A368V		SLC5A1	ENST00000266088.9:c.1318T>G	p.W440G		GCKR	ENST00000264717.7:c.208A>G	p.T70A			NAB2
P2RX4	ENST00000337233.9:c.1073dup	p.Y359LfsTer15		ZNF101	ENST00000592502.2:c.41C>T	p.T14I		Fusion Name	Left Breakpoint	Right Breakpoint		SHANK1	ENST00000293441.6:c.3664G>A	p.G1222S		TIMP4	ENST00000287814.5:c.71_72insC	p.L26AfsTer3		XDH	ENST00000379416.4:c.3953G>A	p.C1318Y			NKX2-1
KNTC1	ENST00000333479.12:c.2059A>G	p.T687A		ZNF253	ENST00000589717.2:c.1082T>C	p.L361P		VIM--KRT8	chr10:17235389:+	chr12:52898519:-		ZNF836	ENST00000682614.1:c.291_292delinsAG	p.D97_L98delinsEV		GRIP2	ENST00000637182.1:c.11T>G	p.V4G		ZFP36L2	ENST00000282388.4:c.597_598insCCGCACC	p.F200PfsTer276			NUTM2D
PITPNM2	ENST00000320201.10:c.1600C>T	p.R534Ter		ZNF257	ENST00000594947.6:c.376_377inv	p.C126H		KRT8--VIM	chr12:52898679:-	chr10:17235846:+		TNNT1	ENST00000588981.6:c.779A>G	p.H260R		C3orf62	ENST00000343010.8:c.538G>A	p.D180N		TTC7A	ENST00000319190.11:c.296T>C	p.M99T			NUTM2B
TMEM132D	ENST00000422113.7:c.2637G>C	p.Q879H		ZFP14	ENST00000270001.12:c.754G>T	p.G252C		ZC3H12D--POLR2L	chr6:149450835:-	chr11:840472:-		TAF1B	ENST00000263663.10:c.968_969delinsAT	p.S323N		LRIG1	ENST00000273261.8:c.970G>A	p.E324K		FOXN2	ENST00000340553.8:c.1192A>G	p.K398E			NUTM1
MMP17	ENST00000360564.5:c.1584_1590dup	p.S531RfsTer22		WDR87	ENST00000447313.7:c.5397G>C	p.R1799S		ACTN4--C19orf47	chr19:38647907:+	chr19:40333929:-		PFN4	ENST00000313213.5:c.156del	p.F52LfsTer42		ROBO1	ENST00000464233.6:c.4555G>A	p.D1519N		PROM2	ENST00000317620.14:c.682+2T>A				NTRK2
ZNF140	ENST00000355557.7:c.799C>T	p.H267Y		RASGRP4	ENST00000615439.5:c.748G>A	p.V250M		MTAP--DMRTA1	chr9:21818202:+	chr9:22451064:+		GALNT14	ENST00000349752.10:c.915G>T	p.W305C		HTR1F	ENST00000319595.7:c.1043C>T	p.T348I		NPAS2	ENST00000335681.10:c.1515C>G	p.I505M			NOTCH1
MYCBP2	ENST00000544440.7:c.8874G>C	p.K2958N		CA11	ENST00000084798.9:c.756G>A	p.W252Ter		ACTN4--C19orf47	chr19:38647907:+	chr19:40328550:-		FBXO41	ENST00000520530.3:c.610C>A	p.R204S		CSNKA2IP	ENST00000637986.2:c.52T>A	p.Y18N		MAP4K4	ENST00000324219.9:c.1213C>A	p.Q405K			NOTCH2
PCCA	ENST00000376285.6:c.967C>G	p.L323V		KCNA7	ENST00000221444.2:c.47T>G	p.V16G		ACTN4--C19orf47	chr19:38647907:+	chr19:40336407:-		FER1L5	ENST00000624922.6:c.4249G>A	p.E1417K		LSAMP	ENST00000474851.1:c.40G>A	p.E14K		GLI2	ENST00000361492.9:c.2636C>T	p.A879V			PSIP1
ITGBL1	ENST00000376180.8:c.1341C>G	p.F447L		LILRB3	ENST00000445347.2:c.613_614inv	p.W205Q		ACTN4--C19orf47	chr19:38647907:+	chr19:40326486:-		ANKRD36B	ENST00000359901.9:c.280G>A	p.V94I		CASR	ENST00000639785.2:c.1175G>A	p.R392Q		MARCHF7	ENST00000409175.6:c.1453C>G	p.R485G			PHF6
OR11H6	ENST00000315519.3:c.35T>C	p.V12A		LENG8	ENST00000326764.10:c.684_685delinsTT	p.P229S		MOB3A--AP3D1	chr19:2085175:-	chr19:2138714:-		LONRF2	ENST00000393437.8:c.247G>A	p.G83S		PARP9	ENST00000682323.1:c.1411A>G	p.R471G		XIRP2	ENST00000409195.6:c.753_754delinsTT	p.P252S			PMS2
PARP2	ENST00000429687.8:c.1606C>T	p.P536S		C19orf18	ENST00000314391.3:c.54C>A	p.C18Ter		BOC--FBL	chr3:113274637:+	chr19:39840325:-		IL1RL1	ENST00000233954.6:c.1423G>T	p.A475S		ATP2C1	ENST00000510168.6:c.206A>G	p.E69G		SP9	ENST00000394967.3:c.338C>A	p.A113E			POU2AF1
MYH6	ENST00000405093.9:c.2415G>C	p.K805N		TDRD15	ENST00000405799.3:c.1444G>C	p.A482P		RECK--ZNF780B	chr9:36037098:+	chr19:40036626:-		FHL2	ENST00000530340.6:c.296C>G	p.S99C		ASTE1	ENST00000264992.8:c.1232del	p.N411IfsTer10		TTN	ENST00000589042.5:c.80553_80554delinsTT	p.R26852C			POU5F1
FERMT2	ENST00000341590.8:c.434G>A	p.R145K		ZFP36L2	ENST00000282388.4:c.622T>G	p.Y208D		ACTN4--C19orf47	chr19:38647907:+	chr19:40336224:-		MYO7B	ENST00000409816.8:c.3042G>T	p.W1014C		SLCO2A1	ENST00000310926.11:c.1727T>C	p.I576T		TTN	ENST00000589042.5:c.69331A>C	p.I23111L			PRDM1
DAAM1	ENST00000360909.8:c.2886C>G	p.F962L		SANBR	ENST00000402291.6:c.447_448delinsTT	p.H150Y		GAREM1--NOL4	chr18:32392895:-	chr18:34093597:-		GPR148	ENST00000309926.4:c.469C>T	p.L157F		AMOTL2	ENST00000249883.10:c.1798C>T	p.R600Ter		TTN	ENST00000589042.5:c.69133G>A	p.G23045S			PRDM16
PLEK2	ENST00000216446.9:c.538G>C	p.A180P		SFTPB	ENST00000519937.7:c.515T>G	p.L172R		ACTN4--AKT2	chr19:38647907:+	chr19:40265351:-		LCT	ENST00000264162.7:c.4012G>T	p.D1338Y		AMOTL2	ENST00000249883.10:c.623G>C	p.G208A		FSIP2	ENST00000424728.6:c.4485A>C	p.L1495F			PPFIBP1
PLEK2	ENST00000216446.9:c.448G>T	p.E150Ter		PROM2	ENST00000317620.14:c.1565C>T	p.P522L		PREP--AL590428.1	chr6:105352972:-	chr6:73695575:-		ABCB11	ENST00000650372.1:c.256A>C	p.M86L		KY	ENST00000423778.7:c.1612T>A	p.F538I		PLEKHM3	ENST00000427836.8:c.1498A>G	p.T500A			QKI
PTGR2	ENST00000555661.6:c.772C>G	p.Q258E		NCKAP5	ENST00000409261.6:c.520A>T	p.S174C		P4HB--ACTN4	chr17:81843862:-	chr19:38724300:+		GAD1	ENST00000358196.8:c.55C>T	p.P19S		A4GNT	ENST00000236709.4:c.803G>T	p.W268L		ARMC9	ENST00000611582.5:c.1733G>T	p.G578V			RSPO2
ABCD4	ENST00000356924.9:c.1168G>C	p.E390Q		NEB	ENST00000397345.8:c.1764C>A	p.N588K		MTAP--DMRTA1	chr9:21818202:+	chr9:22451202:+		PIKFYVE	ENST00000264380.9:c.1541C>G	p.S514C		HPS3	ENST00000296051.7:c.2326C>T	p.Q776Ter		CHRNG	ENST00000651502.1:c.1043T>C	p.L348P			RSPO3
NRXN3	ENST00000335750.7:c.760C>G	p.R254G		IFIH1	ENST00000649979.2:c.2500G>T	p.A834S		KRT8--VIM	chr12:52900588:-	chr10:17233770:+		MYH7B	ENST00000262873.13:c.4180G>C	p.E1394Q		PHC3	ENST00000495893.7:c.1828G>A	p.E610K		TRPM8	ENST00000324695.9:c.3011del	p.E1004GfsTer22			RAD21
BTBD7	ENST00000334746.10:c.2807G>A	p.R936K		HOXD10	ENST00000249501.5:c.62C>T	p.A21V						SERINC3	ENST00000342374.5:c.1259T>C	p.M420T		UGT2B28	ENST00000335568.10:c.1555T>A	p.F519I		GPC1	ENST00000264039.7:c.1185C>A	p.S395R			RAD50
WDR25	ENST00000402312.8:c.327C>G	p.I109M		TTN	ENST00000589042.5:c.30599-1G>T							SPATC1L	ENST00000291672.6:c.272G>T	p.C91F		ENAM	ENST00000396073.4:c.818G>T	p.S273I		CYP24A1	ENST00000216862.8:c.1324C>T	p.Q442Ter			RAD51B
CRIP2	ENST00000329146.9:c.335G>C	p.R112T		TTN	ENST00000589042.5:c.12013G>A	p.D4005N						CRYBA4	ENST00000354760.4:c.295T>A	p.C99S		ANKRD17	ENST00000358602.9:c.6776A>T	p.E2259V		TPTE	ENST00000618007.5:c.1616A>G	p.E539G			RAD51C
DPH6	ENST00000256538.9:c.751-2_751delinsTTT			ANKRD44	ENST00000282272.15:c.315G>T	p.K105N						ATP2B2	ENST00000360273.7:c.385G>T	p.E129Ter		ANK2	ENST00000357077.9:c.5834C>T	p.T1945M		RRP1B	ENST00000340648.6:c.1558C>A	p.L520I			RANBP2
ZNF106	ENST00000564754.7:c.3869C>A	p.S1290Y		BOLL	ENST00000392296.9:c.552G>T	p.Q184H						BTD	ENST00000643237.3:c.652G>T	p.G218C		PCDH10	ENST00000264360.7:c.2644C>G	p.R882G		MGAT3	ENST00000341184.7:c.1537T>G	p.W513G			RAP1GDS1
MFAP1	ENST00000267812.4:c.427G>C	p.E143Q		GLB1L	ENST00000295759.12:c.1034T>C	p.L345P						DCLK3	ENST00000636136.2:c.1525C>T	p.R509W		SMARCA5	ENST00000283131.4:c.2053A>G	p.T685A		CYP2D7	ENST00000433992.2:c.1430A>C	p.H477P			ARHGEF12
WDR76	ENST00000263795.11:c.853G>A	p.E285K		SPEG	ENST00000312358.12:c.838C>T	p.R280C						TTC21A	ENST00000683103.1:c.1055C>G	p.A352G		IQCM	ENST00000636793.2:c.291G>T	p.E97D		ITGA9	ENST00000264741.10:c.659C>T	p.T220I			RBM10
SLC27A2	ENST00000267842.10:c.1383C>G	p.F461L		ASIC4	ENST00000358078.5:c.272G>T	p.G91V						CCDC80	ENST00000206423.8:c.892G>T	p.G298Ter		MAB21L2	ENST00000317605.6:c.487A>T	p.R163W		SFMBT1	ENST00000394752.8:c.725C>G	p.A242G			RBM15
DMXL2	ENST00000560891.6:c.2605G>C	p.E869Q		IQCA1	ENST00000409907.8:c.1892_1893delinsTT	p.S631F						C3orf22	ENST00000318225.3:c.257C>G	p.P86R		HCN1	ENST00000303230.6:c.2362G>A	p.A788T		NFKBIZ	ENST00000326172.9:c.854C>T	p.S285F			RRAS2
WDR72	ENST00000360509.10:c.2936G>A	p.R979K		OR6B2	ENST00000319423.5:c.886G>A	p.E296K						CPNE4	ENST00000429747.6:c.1513T>C	p.F505L		AP3B1	ENST00000255194.11:c.1874C>T	p.T625I		BBX	ENST00000325805.13:c.2129G>A	p.R710Q			SOS1
ZNF280D	ENST00000267807.12:c.2462C>G	p.S821Ter		TGM6	ENST00000202625.7:c.1783A>G	p.K595E						DNAJC13	ENST00000260818.11:c.840A>C	p.E280D		CEP120	ENST00000306467.10:c.1393G>A	p.A465T		ZXDC	ENST00000389709.8:c.1623C>A	p.D541E			RMI2
VPS13C	ENST00000644861.2:c.2803C>G	p.L935V		FASTKD5	ENST00000380266.4:c.2215G>T	p.E739Ter						SLITRK3	ENST00000475390.2:c.2859C>A	p.Y953Ter		ADAMTS19	ENST00000274487.9:c.2252G>A	p.G751E		PLXNA1	ENST00000393409.3:c.1124C>A	p.S375Y			RECQL4
IREB2	ENST00000258886.13:c.2343C>G	p.F781L		HAO1	ENST00000378789.4:c.1112G>T	p.Ter371LextTer18						GOLIM4	ENST00000470487.6:c.505T>G	p.S169A		FNIP1	ENST00000510461.6:c.1465A>G	p.S489G		CP	ENST00000264613.11:c.2662G>T	p.D888Y			RXRA
ADAMTS7	ENST00000388820.5:c.112G>A	p.E38K		E2F1	ENST00000343380.6:c.497G>A	p.R166H						CLDN16	ENST00000264734.3:c.361G>A	p.G121R		WNT8A	ENST00000506684.6:c.322G>A	p.A108T		GAK	ENST00000314167.9:c.1445T>C	p.L482P			ARHGAP26
TLNRD1	ENST00000267984.4:c.810C>G	p.F270L		GGT7	ENST00000336431.10:c.1474del	p.L492Ter						CCDC50	ENST00000392455.9:c.318G>T	p.E106D		TENM2	ENST00000518659.6:c.4888G>A	p.D1630N		DRD5	ENST00000304374.4:c.241G>A	p.V81M			ARHGAP35
IL16	ENST00000683961.1:c.2242G>A	p.E748K		CHD6	ENST00000373233.8:c.8066G>A	p.S2689N						PIGX	ENST00000392391.9:c.621G>A	p.M207I		RNF44	ENST00000274811.9:c.853C>T	p.Q285Ter		FAM184B	ENST00000265018.4:c.1718G>A	p.G573E			STIL
RAMAC	ENST00000304191.4:c.302C>T	p.P101L		WFDC6	ENST00000372670.8:c.14G>A	p.G5E						POLR2B	ENST00000314595.6:c.65G>T	p.W22L		ADAMTS2	ENST00000251582.12:c.2178G>C	p.K726N		UGDH	ENST00000316423.11:c.598G>T	p.E200Ter			SETBP1
WDR93	ENST00000268130.12:c.253G>A	p.E85K		KCNQ2	ENST00000359125.7:c.1900G>A	p.E634K						LINC02483	ENST00000512043.1:n.301-2A>T			HFE	ENST00000357618.10:c.218C>T	p.P73L		TRAPPC11	ENST00000334690.11:c.412G>T	p.V138F			SETD2
HDDC3	ENST00000394272.8:c.10G>A	p.E4K		SOX18	ENST00000340356.9:c.737G>A	p.R246H						CXCL9	ENST00000264888.6:c.311A>C	p.K104T		OR12D1	ENST00000514827.2:c.74T>C	p.L25P		CLPTM1L	ENST00000320895.10:c.1563del	p.N521KfsTer31			SET
MRPL28	ENST00000199706.13:c.103_105del	p.E35del		OPRL1	ENST00000336866.7:c.553G>A	p.V185I						THAP9	ENST00000302236.10:c.2156C>G	p.A719G		MUC22	ENST00000561890.1:c.3870_3871inv	p.A1291T		DNAH5	ENST00000265104.5:c.7445G>T	p.R2482L			SH2B3
TRAP1	ENST00000246957.10:c.1453G>C	p.E485Q		ITSN1	ENST00000381318.8:c.5033C>T	p.T1678M						DSPP	ENST00000651931.1:c.3887A>G	p.H1296R		CRISP3	ENST00000263045.9:c.515A>G	p.N172S		C5orf22	ENST00000325366.14:c.444_445insA	p.Q149TfsTer15			SH3GL1
TRAP1	ENST00000246957.10:c.1327G>C	p.D443H		MX1	ENST00000398598.8:c.730+1G>A							PDHA2	ENST00000295266.6:c.607G>T	p.A203S		FBXO9	ENST00000323557.12:c.31G>A	p.D11N		C6	ENST00000337836.10:c.533C>A	p.A178E			SIX1
TNRC6A	ENST00000395799.8:c.4084C>T	p.L1362F		CCDC117	ENST00000249064.9:c.710C>G	p.A237G						ZGRF1	ENST00000505019.6:c.749G>C	p.R250T		KIAA0408	ENST00000483725.8:c.1176G>A	p.M392I		ADGRV1	ENST00000405460.9:c.3232G>A	p.E1078K			SMAD2
RNF40	ENST00000324685.11:c.208G>A	p.E70K		CBX6	ENST00000407418.8:c.947_948delinsTT	p.S316F						PABPC4L	ENST00000421491.4:c.1056G>T	p.M352I		LAMA2	ENST00000421865.3:c.5023G>T	p.A1675S		KIAA0825	ENST00000682413.1:c.1566_1573del	p.K522NfsTer41			SMAD3
ITGAM	ENST00000544665.9:c.2293C>T	p.P765S		FYCO1	ENST00000296137.7:c.2614G>A	p.A872T						LRAT	ENST00000336356.4:c.605G>T	p.G202V		TIAM2	ENST00000682666.1:c.269C>A	p.A90D		FAM174A	ENST00000312637.5:c.364C>T	p.Q122Ter			SMAD4
SHCBP1	ENST00000303383.8:c.502C>A	p.L168M		MST1R	ENST00000296474.8:c.1880+2T>C							GUCY1A1	ENST00000506455.6:c.1502A>G	p.Q501R		SP8	ENST00000418710.3:c.637G>A	p.G213S		GIN1	ENST00000399004.7:c.1312C>T	p.Q438Ter			SRC
VPS35	ENST00000299138.12:c.2300A>G	p.N767S		ITIH3	ENST00000449956.3:c.1708C>A	p.R570S						ADAM29	ENST00000359240.7:c.2399_2400inv	p.T800M		DNAH11	ENST00000409508.8:c.5170G>A	p.A1724T		MAN2A1	ENST00000261483.5:c.52G>C	p.V18L			SOX2
FXR2	ENST00000250113.12:c.1123C>T	p.R375C		PXK	ENST00000356151.7:c.1106C>T	p.A369V						DHX29	ENST00000251636.10:c.2846G>C	p.G949A		SPMIP4	ENST00000283905.8:c.1514T>A	p.L505Ter		PCDHA1	ENST00000504120.4:c.1354G>A	p.A452T			SMARCA4
MYH13	ENST00000252172.9:c.2834G>A	p.R945K		CRYBG3	ENST00000389622.7:c.5633A>G	p.E1878G						TENT2	ENST00000453514.6:c.500G>A	p.C167Y		ELMO1	ENST00000310758.9:c.670A>C	p.T224P		PCDHA10	ENST00000307360.6:c.1387G>A	p.V463M			SMARCB1
KSR1	ENST00000644974.2:c.2420C>T	p.S807F		CRYBG3	ENST00000389622.7:c.6582G>T	p.K2194N						FBXL17	ENST00000542267.7:c.695C>T	p.P232L		GPR141	ENST00000334425.2:c.863G>T	p.S288I		SLC26A2	ENST00000286298.5:c.339G>T	p.M113I			SMARCE1
ATAD5	ENST00000321990.5:c.3641C>T	p.S1214L		CD200R1	ENST00000308611.8:c.737G>T	p.G246V						YTHDC2	ENST00000161863.9:c.2436G>T	p.M812I		GLI3	ENST00000395925.8:c.3067C>T	p.R1023C		KIF4B	ENST00000435029.6:c.435T>A	p.N145K			SBDS
ATAD5	ENST00000321990.5:c.4595C>T	p.S1532L		FBXO40	ENST00000338040.6:c.2031C>A	p.D677E						PRDM6	ENST00000407847.5:c.1638C>G	p.N546K		ADCY1	ENST00000297323.12:c.101G>A	p.R34Q		SPDL1	ENST00000265295.9:c.577C>T	p.Q193Ter			TRA
RDM1	ENST00000620284.5:c.85G>A	p.E29K		RHO	ENST00000296271.4:c.560G>A	p.C187Y						KIF20A	ENST00000394894.8:c.962G>A	p.S321N		ZNF680	ENST00000309683.11:c.1130C>T	p.S377F		H2AC16	ENST00000613174.2:c.43G>A	p.A15T			TRB
RDM1	ENST00000620284.5:c.36G>C	p.E12D		COL6A6	ENST00000358511.11:c.6538_6539insC	p.I2180TfsTer7						PCDHA2	ENST00000526136.2:c.764C>A	p.T255K		MUC3A	ENST00000379458.9:c.1631_1633delinsACA	p.A544_G545delinsDR		HLA-B	ENST00000412585.7:c.419_420delinsTA	p.Y140L			TRD
PPP1R1B	ENST00000254079.9:c.288G>C	p.L96F		BFSP2	ENST00000302334.3:c.397G>A	p.E133K						DPYSL3	ENST00000343218.10:c.234del	p.I81SfsTer28		PLXNA4	ENST00000321063.9:c.3796G>C	p.E1266Q		HLA-DRB1	ENST00000360004.6:c.196_197delinsAA	p.S66N			TBX3
WNT9B	ENST00000290015.7:c.697G>C	p.E233Q		DZIP1L	ENST00000327532.7:c.1476A>T	p.R492S						ABLIM3	ENST00000309868.12:c.857C>A	p.S286Y		PTN	ENST00000348225.7:c.361A>G	p.S121G		FGD2	ENST00000274963.13:c.881T>A	p.M294K			TAL1
ANKRD40	ENST00000285243.7:c.835G>A	p.E279K		RNF212	ENST00000433731.7:c.566G>A	p.G189E						SLC36A1	ENST00000243389.8:c.1228G>A	p.A410T		TPK1	ENST00000360057.7:c.140G>A	p.G47E		LAMA4	ENST00000230538.12:c.3385G>A	p.A1129T			TAL2
OR4D2	ENST00000545221.2:c.260C>G	p.S87C		SPON2	ENST00000290902.10:c.382G>A	p.A128T						DTNBP1	ENST00000344537.10:c.450G>A	p.M150I		XPO7	ENST00000252512.14:c.2397C>A	p.F799L		LAMA2	ENST00000421865.3:c.4728T>A	p.D1576E			TLX1
APOH	ENST00000205948.11:c.222C>G	p.I74M		PGM2	ENST00000381967.9:c.933C>A	p.D311E						GABBR1	ENST00000377034.9:c.2572C>T	p.R858C		HGSNAT	ENST00000379644.9:c.160G>T	p.A54S		SNX8	ENST00000222990.8:c.11G>T	p.R4L			TLX3
BPTF	ENST00000306378.11:c.1090C>G	p.L364V		ADGRL3	ENST00000683033.1:c.874C>T	p.R292C						HLA-C	ENST00000376228.10:c.880_881delinsTG	p.L294C		NSMAF	ENST00000038176.8:c.1302C>G	p.N434K		SP8	ENST00000418710.3:c.1025G>T	p.R342L			TCL1A
SLC39A11	ENST00000255559.8:c.376G>T	p.D126Y		GC	ENST00000273951.13:c.953C>T	p.A318V						PLA2G7	ENST00000274793.12:c.466T>G	p.F156V		WWP1	ENST00000517970.6:c.1201G>C	p.D401H		SPMIP4	ENST00000283905.8:c.500A>C	p.E167A			TAF15
RAC3	ENST00000306897.9:c.579G>C	p.Ter193YextTer45		FRAS1	ENST00000512123.4:c.4159_4160delinsTT	p.A1387L						GCLC	ENST00000650454.1:c.926G>C	p.R309P		KCNQ3	ENST00000388996.10:c.848A>G	p.E283G		HEPACAM2	ENST00000394468.7:c.262G>T	p.V88L			TFG
OGFOD3	ENST00000313056.10:c.353C>T	p.T118I		BMP3	ENST00000282701.4:c.1278_1279insT	p.G427WfsTer8						GFRAL	ENST00000340465.2:c.1148G>C	p.R383T		COL22A1	ENST00000303045.11:c.4777C>T	p.P1593S		MUC3A	ENST00000379458.9:c.3699_3700inv	p.T1234A			TENT5C
DLGAP1	ENST00000315677.8:c.2899G>C	p.E967Q		PCDH10	ENST00000264360.7:c.1268G>A	p.R423Q						ARFGEF3	ENST00000251691.5:c.1180del	p.I394FfsTer18		SMC5	ENST00000361138.7:c.2489G>A	p.G830D		PRKAR2B	ENST00000265717.5:c.541G>C	p.V181L			U2AF1
RAB31	ENST00000578921.6:c.209C>A	p.S70Ter		MAML3	ENST00000509479.6:c.1880C>T	p.P627L						PRKN	ENST00000366898.6:c.756G>T	p.Q252H		ZFAND5	ENST00000376962.10:c.292_296del	p.T98AfsTer41		IQUB	ENST00000324698.11:c.1142G>A	p.R381K			WIF1
GREB1L	ENST00000424526.7:c.5648T>C	p.L1883S		TKTL2	ENST00000280605.5:c.664G>T	p.V222L						DACT2	ENST00000366795.4:c.169G>T	p.A57S		ORM1	ENST00000259396.9:c.101C>A	p.A34D		ADCK2	ENST00000072869.9:c.249C>G	p.S83R			WWTR1
SLC14A2	ENST00000255226.11:c.2348C>T	p.A783V		TLL1	ENST00000061240.7:c.1408G>T	p.E470Ter						SP8	ENST00000418710.3:c.935C>T	p.S312L		PSMD5	ENST00000210313.8:c.909G>C	p.M303I		TDRP	ENST00000324079.11:c.323G>A	p.G108D			WRN
HAUS1	ENST00000282058.11:c.766G>A	p.E256K		WDR17	ENST00000508596.6:c.3628G>A	p.E1210K						IGF2BP3	ENST00000258729.8:c.1009G>T	p.A337S		MT-ND3	ENST00000361227.2:c.145G>A	p.V49I		FGL1	ENST00000427924.5:c.292A>G	p.K98E			WT1
HCN2	ENST00000251287.3:c.1488C>A	p.F496L		ENPP6	ENST00000296741.7:c.682G>C	p.G228R						POU6F2	ENST00000518318.7:c.418_419delinsAA	p.P140K		MT-ND5	ENST00000361567.2:c.1724T>C	p.I575T		ST18	ENST00000689386.1:c.2926G>A	p.E976K			WAS
PLPPR3	ENST00000520876.8:c.1691C>G	p.S564C		NKD2	ENST00000296849.10:c.709G>T	p.V237L						MUC3A	ENST00000379458.9:c.907_909delinsGTG	p.T303V		MT-ND6	ENST00000361681.2:c.92T>C	p.V31A		PKHD1L1	ENST00000378402.10:c.8600C>T	p.S2867F			NSD2
ONECUT3	ENST00000382349.5:c.1193-2_1193-1delinsCC			IRX4	ENST00000231357.7:c.1371G>A	p.W457Ter						MUC12	ENST00000536621.6:c.10892C>A	p.S3631Y		SHOX	ENST00000381575.6:c.675_676delinsGC	p.Ter226RextTer22		ZFAT	ENST00000377838.8:c.206T>C	p.V69A			NSD3
SF3A2	ENST00000221494.10:c.1000_1002del	p.P334del		DNAH5	ENST00000265104.5:c.9503G>C	p.R3168P						SLC26A4	ENST00000644269.2:c.182C>G	p.A61G		CCNB3	ENST00000376042.6:c.205-4_206del			VLDLR	ENST00000382100.8:c.1559T>C	p.V520A			YAP1
NCLN	ENST00000246117.9:c.1207C>T	p.R403W		CDH12	ENST00000382254.6:c.70C>A	p.Q24K						TCAF1	ENST00000479870.6:c.390C>A	p.Y130Ter		IQSEC2	ENST00000642864.1:c.757G>A	p.G253S		MPDZ	ENST00000319217.12:c.5731G>A	p.D1911N			ABI1
ANKRD24	ENST00000318934.9:c.665G>A	p.C222Y		PDZD2	ENST00000438447.2:c.1982G>A	p.R661Q						MYBL1	ENST00000522677.8:c.288G>T	p.Q96H		CITED1	ENST00000651998.1:c.53C>T	p.A18V		ASTN2	ENST00000313400.9:c.2020G>C	p.V674L			ATF1
SEMA6B	ENST00000586582.6:c.2086C>T	p.Q696Ter		GHR	ENST00000230882.9:c.430G>A	p.D144N						ZFHX4	ENST00000651372.2:c.506C>G	p.S169C		FAM133A	ENST00000683942.1:c.671A>G	p.K224R		OR5C1	ENST00000373680.3:c.511A>G	p.S171G			ACVR2A
CLEC4M	ENST00000327325.10:c.136C>G	p.L46V		DMGDH	ENST00000255189.8:c.745+2T>G							ZFHX4	ENST00000651372.2:c.1085G>A	p.G362D		DIAPH2	ENST00000324765.13:c.740_741insTTTTTTT	p.L247FfsTer10		SLC27A4	ENST00000300456.5:c.461C>A	p.A154D			ACVR1
ZNF699	ENST00000591998.6:c.4G>A	p.E2K		VCAN	ENST00000265077.8:c.10063+1G>A							ZFHX4	ENST00000651372.2:c.2444C>T	p.P815L		IL1RAPL2	ENST00000372582.6:c.453A>C	p.K151N		MT-ND1	ENST00000361390.2:c.2T>C	p.M1?			ACSL3
CALR3	ENST00000269881.8:c.508C>A	p.H170N		MEF2C	ENST00000504921.7:c.658C>T	p.R220Ter						ZFHX4	ENST00000651372.2:c.5681C>G	p.S1894C		GPR101	ENST00000651716.2:c.26C>T	p.T9M		MT-ND3	ENST00000361227.2:c.287T>C	p.I96T			ASXL1
COLGALT1	ENST00000252599.9:c.140C>T	p.S47L		SOWAHA	ENST00000378693.4:c.946G>C	p.V316L						ESRP1	ENST00000433389.8:c.1167G>T	p.K389N		PASD1	ENST00000370357.5:c.2000C>T	p.S667F		MT-ND5	ENST00000361567.2:c.475T>C	p.Y159H			APC
KMT2B	ENST00000420124.4:c.6779_6781delinsCCC	p.L2260_T2261delinsPP		FSTL4	ENST00000265342.12:c.379G>A	p.V127I						TRPS1	ENST00000395715.8:c.3452G>T	p.C1151F						CA5B	ENST00000318636.8:c.194C>T	p.S65L			ATRX
SHKBP1	ENST00000291842.10:c.1049-1G>C			VDAC1	ENST00000265333.8:c.68-2A>T							PHF20L1	ENST00000395386.7:c.938C>T	p.S313L		Fusion Name	Left Breakpoint	Right Breakpoint		NAP1L2	ENST00000373517.4:c.1116T>G	p.N372K			ASPSCR1
SHKBP1	ENST00000291842.10:c.1858C>G	p.L620V		CDC23	ENST00000394886.7:c.733G>T	p.E245Ter						PHF20L1	ENST00000395386.7:c.965del	p.N322MfsTer42		CAPZA2--UBB	chr7:116862650:+	chr17:16381902:+		TENT5D	ENST00000308293.6:c.557T>C	p.F186S			ALK
ITPKC	ENST00000263370.3:c.350G>C	p.R117T		HSPA9	ENST00000297185.9:c.1916C>T	p.S639F						FXN	ENST00000484259.3:c.292C>A	p.L98I		CAPZA2--CSDE1	chr7:116862650:+	chr1:114739725:-		FMR1	ENST00000370475.9:c.1148T>C	p.V383A			APOBEC3B
ITPKC	ENST00000263370.3:c.475G>A	p.E159K		PCDHA7	ENST00000525929.2:c.1289G>A	p.G430E						ANKS6	ENST00000353234.5:c.1064A>T	p.Q355L		MET--TES	chr7:116741025:+	chr7:116234534:+		ZFP92	ENST00000338647.7:c.1050C>A	p.C350Ter			ARNT
ITPKC	ENST00000263370.3:c.874G>A	p.D292N		SLC34A1	ENST00000324417.6:c.917G>A	p.C306Y						PIERCE1	ENST00000429260.7:c.283C>G	p.R95G		MET--ST7	chr7:116731859:+	chr7:117170862:+		L1CAM	ENST00000370060.7:c.1600A>G	p.R534G			ATM
ITPKC	ENST00000263370.3:c.895G>A	p.E299K		H3C4	ENST00000356476.3:c.244G>C	p.D82H						QSOX2	ENST00000358701.10:c.1324G>T	p.E442Ter		EIF3E--RSPO2	chr8:108248613:-	chr8:108082807:-							ACKR3
AXL	ENST00000301178.9:c.1876G>T	p.G626Ter		SKIC2	ENST00000375394.7:c.1540C>T	p.H514Y						SYN1	ENST00000295987.13:c.747G>C	p.Q249H		MYO5C--FAM227B	chr15:52272580:-	chr15:49331849:-		Fusion Name	Left Breakpoint	Right Breakpoint			AXIN1
FOXA3	ENST00000302177.3:c.151C>T	p.P51S		HLA-DQB2	ENST00000437316.7:c.109_110delinsTA	p.V37Y						DACH2	ENST00000373125.9:c.593C>T	p.T198I		EIF3E--RSPO2	chr8:108248613:-	chr8:107989244:-		RPL23AP35--RPL23AP64	chr2:186261543:-	chr11:119003139:-			AXIN2
PRR12	ENST00000418929.7:c.2905G>A	p.E969K		BLTP3A	ENST00000192788.6:c.322C>T	p.L108F						ACTRT1	ENST00000371124.5:c.629C>T	p.A210V		MYH9--FOXRED2	chr22:36387807:-	chr22:36493803:-		RPL37--RPL37P15	chr5:40832542:-	chr6:70098478:-			BIRC3
AP2A1	ENST00000354293.10:c.1546C>T	p.R516C		PTCHD4	ENST00000339488.9:c.2459C>A	p.A820D						IGSF1	ENST00000361420.8:c.2530G>T	p.G844Ter		MYO5C--FAM227B	chr15:52272580:-	chr15:49335370:-		PPIB--PPIAP16	chr15:64156732:-	chr3:57942208:+			B2M
SHANK1	ENST00000293441.6:c.431C>G	p.S144C		KIAA1586	ENST00000370733.5:c.1870C>T	p.H624Y						MAGEC1	ENST00000285879.5:c.2136G>T	p.Q712H		MYO5C--FAM227B	chr15:52271763:-	chr15:49331849:-		MT-ND4--MTND4P27	chrM:11910:+	chr2:130279887:+			BMPR1A
LILRA5	ENST00000432233.8:c.585C>A	p.F195L		CYB5R4	ENST00000369681.10:c.1111G>C	p.D371H										RPL35A--RPL35AP30	chr3:197951299:+	chr12:119959579:+		COX6CP1--COX6C	chr16:11904126:-	chr8:99892008:-			BCR
ASAP2	ENST00000281419.8:c.170C>A	p.S57Y		GJA10	ENST00000369352.1:c.127G>A	p.D43N						Fusion Name	Left Breakpoint	Right Breakpoint		UBE4A--TTC36	chr11:118392895:+	chr11:118527405:+		MT-ND1--MTND1P27	chrM:4140:+	chr2:140220678:-			BRD3
TAF1B	ENST00000263663.10:c.178C>T	p.R60W		PACRG	ENST00000366888.7:c.439C>T	p.P147S						PKM--PPIA	chr15:72202531:-	chr7:44796692:+		MET--TES	chr7:116700284:+	chr7:116257294:+		MTATP6P1--MTATP6P31	chr1:634078:+	chr6:153667022:+			BRD4
NBAS	ENST00000281513.10:c.4543G>C	p.E1515Q		SDK1	ENST00000404826.7:c.3209C>A	p.P1070H						RPL37--RPL37P15	chr5:40832542:-	chr6:70098478:-		ACTG1--FTH1	chr17:81512734:-	chr11:61964891:-		MT-ND1--MTND1P27	chrM:4146:+	chr2:140220672:-			ABL2
TMEM214	ENST00000238788.14:c.1949A>G	p.E650G		USP42	ENST00000306177.10:c.3544G>A	p.E1182K						SNX32--ACTB	chr11:65858171:+	chr7:5528529:-		CABLES1--GABRG2	chr18:23136607:+	chr5:162142164:+		PFN1P11--PFN1	chr10:102845265:-	chr17:4946738:-			CREB1
DPP10	ENST00000410059.6:c.425C>T	p.A142V		MALSU1	ENST00000466681.2:c.458G>A	p.R153H						TMSB10--RPS2P55	chr2:84906522:+	chrX:40935172:-		THAP3--ZBTB48	chr1:6632921:+	chr1:6581022:+		AMY2A--ACTG1	chr1:103616887:+	chr17:81510295:-			CREB3L1
KYNU	ENST00000264170.9:c.1315C>A	p.P439T		NPC1L1	ENST00000381160.8:c.3659A>T	p.N1220I						PAK4--SLC24A4	chr19:39125919:+	chr14:92433912:+		CAPZA2--MET	chr7:116862650:+	chr7:116731668:+		MT-CYB--MTCYBP37	chrM:15288:+	chr5:8619721:+			CREB3L2
PKP4	ENST00000389759.8:c.632G>A	p.R211K		AUTS2	ENST00000342771.10:c.3097C>T	p.P1033S						MAMLD1--CD99L2	chrX:150445612:+	chrX:150795486:-		CAPZA2--ACTB	chr7:116862650:+	chr7:5529400:-		MT-ND2--MTND2P19	chrM:4782:+	chr2:140220059:-			CDH1
SCN3A	ENST00000283254.12:c.5698G>C	p.E1900Q		CALN1	ENST00000395275.7:c.349G>A	p.V117M						ANO6--DDN-AS1	chr12:45216391:+	chr12:49009309:+		ANXA2--RPL5	chr15:60364429:-	chr1:92836190:+		RPL23AP35--RPL23AP64	chr2:186261534:-	chr11:119003130:-			CDH11
SCN2A	ENST00000375437.7:c.4249C>T	p.Q1417Ter		CD36	ENST00000447544.7:c.1213C>G	p.L405V						ZNF404--CACNA1A	chr19:43883956:-	chr19:13519503:-		TTBK2--LINC01581	chr15:42783419:-	chr15:93962932:-		RPL23AP64--RPL23AP44	chr11:119003078:-	chr5:121575916:-			CANT1
STK39	ENST00000355999.5:c.343C>T	p.Q115Ter		ELAPOR2	ENST00000450689.7:c.2500G>A	p.A834T						ANO6--DDN-AS1	chr12:45228273:+	chr12:49009309:+		TTBK2--LINC01581	chr15:42783419:-	chr15:93975406:-							CACNA1D
LRP2	ENST00000649046.1:c.8806G>T	p.D2936Y		GATAD1	ENST00000287957.5:c.37A>T	p.K13Ter						MIF-AS1--RPS15	chr22:23894464:-	chr19:1438814:+		FLNB--S100A4	chr3:58143613:+	chr1:153544809:-							CAMTA1
FASTKD1	ENST00000453153.7:c.602C>G	p.S201C		MCM7	ENST00000303887.10:c.1243A>T	p.T415S						ANO6--DDN-AS1	chr12:45216391:+	chr12:49018236:+		CAPZA2--TES	chr7:116862650:+	chr7:116249020:+							CALR
TTN	ENST00000589042.5:c.48912A>C	p.R16304S		SYPL1	ENST00000455385.7:c.98G>T	p.C33F						SLC9A7--OGT	chrX:46682336:-	chrX:71555954:+		THAP3--ZBTB48	chr1:6632495:+	chr1:6586695:+							KNL1
TTN	ENST00000589042.5:c.26741C>A	p.T8914K		SLC26A4	ENST00000644269.2:c.1631G>A	p.G544E						KRT8P3--VIM	chr8:61579420:+	chr10:17235845:+		HDLBP--KRT18	chr2:241233820:-	chr12:52952722:+							CIC
DNAJC10	ENST00000264065.12:c.822G>C	p.Q274H		DLD	ENST00000205402.10:c.916T>G	p.C306G						ZNF595--PIGG	chr4:53491:+	chr4:515973:+		HSPD1--CALM2	chr2:197495294:-	chr2:47170764:-							CASP8
PLCL1	ENST00000428675.6:c.2674C>T	p.H892Y		NOBOX	ENST00000467773.1:c.467_468delinsAA	p.G156E						MIF-AS1--PKM	chr22:23894435:-	chr15:72231179:-		RPL13--ZFAS1	chr16:89561063:+	chr20:49280903:+							CARD11
MROH2A	ENST00000389758.4:c.1998G>C	p.L666F		ZNF282	ENST00000610704.5:c.1762C>A	p.H588N						SNX32--LDHA	chr11:65858149:+	chr11:18394564:+		RPL15--KRT18	chr3:23917239:+	chr12:52949173:+							CTNNB1
FAM110A	ENST00000381941.8:c.862C>T	p.R288W		NOS3	ENST00000297494.8:c.1132-1G>A							ANO6--DDN-AS1	chr12:45228273:+	chr12:49018236:+		RPL18--RPS7	chr19:48616726:-	chr2:3575592:+							CDX2
ADAM33	ENST00000356518.7:c.217G>A	p.E73K		TNFRSF10A	ENST00000221132.8:c.989_990delinsTT	p.S330F						MIF-AS1--AC018738.1	chr22:23894432:-	chr2:231256085:+		ZFAS1--RPLP1	chr20:49279208:+	chr15:69455170:+							CDC73
CDS2	ENST00000460006.6:c.417C>G	p.F139L		NEFM	ENST00000221166.10:c.1979C>A	p.P660Q						PTMA--NPM1P27	chr2:231711947:+	chr5:93683279:-											CNTRL
PYGB	ENST00000216962.9:c.148del	p.R50AfsTer52		ARFGEF1	ENST00000262215.8:c.4353G>T	p.M1451I						TAGLN2--MT-ATP6	chr1:159918607:-	chrM:8622:+											CHD4
ID1	ENST00000376112.4:c.88G>C	p.E30Q		LAPTM4B	ENST00000521545.7:c.263T>A	p.M88K						ZNF283--NUMB	chr19:43837179:+	chr14:73410068:-											WDCP
ARHGAP40	ENST00000373345.9:c.1880+1G>A			LURAP1L	ENST00000319264.4:c.670T>C	p.Y224H						STK24--RNF113B	chr13:98519243:-	chr13:98176176:-											CIITA
ZBP1	ENST00000371173.8:c.776C>T	p.S259F		TMEM8B	ENST00000643932.2:c.2557G>A	p.E853K																			CLTC
GRIK1	ENST00000327783.9:c.1986C>G	p.I662M		PGAP4	ENST00000374848.8:c.770C>T	p.P257L																			CLTCL1
GRIK1	ENST00000327783.9:c.1940C>G	p.S647W		CRB2	ENST00000373631.8:c.3098C>T	p.A1033V																			CCDC6
PSMG1	ENST00000331573.8:c.272G>A	p.G91E		MT-ND5	ENST00000361567.2:c.1495C>A	p.L499M																			CHCHD7
YDJC	ENST00000292778.11:c.13C>T	p.R5C		NHS	ENST00000676302.1:c.2488T>G	p.L830V																			COL1A1
TCF20	ENST00000677622.1:c.5032G>T	p.E1678Ter		CDKL5	ENST00000623535.2:c.884C>A	p.P295H																			COL2A1
SELENOO	ENST00000380903.7:c.349G>A	p.E117K		MAP7D2	ENST00000379643.10:c.398G>A	p.R133Q																			CSF3R
CHL1	ENST00000256509.7:c.993del	p.L332WfsTer11		MAGEB3	ENST00000361644.4:c.198G>T	p.Q66H																			CBFB
RFTN1	ENST00000334133.9:c.1726G>A	p.E576K		TASL	ENST00000378962.4:c.697G>A	p.D233N																			CBFA2T3
STT3B	ENST00000295770.4:c.2259C>G	p.F753L		DMD	ENST00000357033.9:c.6964G>T	p.D2322Y																			CUX1
SCN5A	ENST00000423572.7:c.3025T>C	p.Y1009H		GLOD5	ENST00000303227.11:c.95C>T	p.P32L																			CCNB1IP1
ZNF445	ENST00000396077.8:c.2724_2725delinsTA	p.R908_H909delinsSN		CCDC120	ENST00000603986.6:c.922G>A	p.D308N																			CCND1
KIF15	ENST00000326047.9:c.116G>C	p.R39T		FOXP3	ENST00000376207.10:c.530C>A	p.P177H																			CCND2
DHX30	ENST00000445061.6:c.2315C>G	p.S772Ter		HUWE1	ENST00000262854.11:c.10895A>C	p.Y3632S																			CCND3
CELSR3	ENST00000164024.5:c.6973+2T>G			FAM133A	ENST00000683942.1:c.566C>A	p.P189H																			CCNE1
CFAP44	ENST00000393845.9:c.4883A>T	p.Y1628F		ARMCX2	ENST00000356824.9:c.427C>T	p.P143S																			CDK12
CCDC14	ENST00000409697.8:c.2300G>C	p.G767A		SERPINA7	ENST00000372563.2:c.209C>T	p.P70L																			CDK4
CCDC14	ENST00000409697.8:c.1609C>T	p.Q537Ter		CRIPTO3	ENST00000602699.2:c.410A>T	p.Q137L																			CDK6
EFCC1	ENST00000683648.1:c.1163C>T	p.S388F		ARHGEF6	ENST00000250617.7:c.1960G>A	p.E654K																			CDKN1B
TOPBP1	ENST00000260810.10:c.2251_2252del	p.E751NfsTer38																							CDKN2A
NME9	ENST00000333911.9:c.925C>T	p.Q309Ter		Fusion Name	Left Breakpoint	Right Breakpoint																			CDKN2C
AADACL2	ENST00000356517.4:c.170G>C	p.R57T		PTMA--NCL	chr2:231711972:+	chr2:231460563:-																			CARS
ACTL6A	ENST00000429709.7:c.898G>C	p.E300Q		MTMR3--APOH	chr22:29883359:+	chr17:66229422:-																			CRLF2
KLHL24	ENST00000242810.11:c.310G>A	p.E104K		USP6NL--UPF2	chr10:11597631:-	chr10:11956523:-																			DDB2
TMEM207	ENST00000354905.3:c.284G>T	p.G95V		MTMR3--APOH	chr22:29883359:+	chr17:66256527:-																			DAXX
FAM193A	ENST00000637812.2:c.4001G>T	p.G1334V		USP6NL--UPF2	chr10:11597631:-	chr10:11948508:-																			DICER1
FBXL5	ENST00000341285.8:c.921C>G	p.I307M		POLR3K--RHBDF1	chr16:51558:-	chr16:65039:-																			DDR2
FAM184B	ENST00000265018.4:c.868G>A	p.A290T		FAM120B--PRKN	chr6:170330550:+	chr6:162443473:-																			DROSHA
CHRNA9	ENST00000310169.3:c.878C>T	p.S293L		FAM120B--PRKN	chr6:170330550:+	chr6:162624585:-																			DCTN1
EXOC1	ENST00000381295.7:c.1848G>A	p.M616I		FAM120B--PRKN	chr6:170348323:+	chr6:162624585:-																			DNM2
CENPC	ENST00000273853.11:c.608_609delinsAA	p.T203K		LAPTM4B--MTDH	chr8:97819238:+	chr8:97689038:+																			EBF1
PDLIM5	ENST00000317968.9:c.425C>G	p.S142C		LAPTM4B--MTDH	chr8:97819238:+	chr8:97690952:+																			EML4
IL15	ENST00000320650.9:c.232G>A	p.D78N																							EPAS1
LRBA	ENST00000651943.2:c.5425C>G	p.P1809A																							EZH2
DCHS2	ENST00000357232.10:c.6848C>G	p.S2283C																							EGFR
GLRA3	ENST00000274093.8:c.1338C>G	p.F446L																							EPS15
CDH6	ENST00000265071.3:c.880G>C	p.D294H																							ERBB3
DEPDC1B	ENST00000265036.10:c.1123G>A	p.E375K																							ERBB4
NLN	ENST00000380985.10:c.29G>A	p.R10Q																							ESR1
BDP1	ENST00000358731.9:c.6592G>C	p.E2198Q																							ETNK1
CMYA5	ENST00000446378.3:c.1195G>C	p.E399Q																							ETV1
KIAA0825	ENST00000682413.1:c.1211C>T	p.S404L																							ETV4
GPR150	ENST00000380007.3:c.1150G>A	p.E384K																							ETV5
DMXL1	ENST00000539542.6:c.565-1G>T																								ETV6
MARCHF3	ENST00000308660.6:c.433C>G	p.L145V																							EIF3E
MEGF10	ENST00000503335.7:c.2696_2697insA	p.M899IfsTer23																							EIF4A2
C5orf15	ENST00000231512.5:c.35del	p.P12QfsTer57																							ERCC2
HARS1	ENST00000504156.7:c.56G>C	p.R19P																							ERCC3
PCDHA6	ENST00000529310.6:c.434C>G	p.S145C																							ERCC4
PCDHA9	ENST00000532602.2:c.1576G>A	p.E526K																							ERCC5
PCDHA11	ENST00000398640.7:c.1075C>T	p.R359Ter																							XPO1
PCDHGA4	ENST00000571252.3:c.2419G>T	p.A807S																							EZR
CAMK2A	ENST00000671881.1:c.606C>G	p.I202M																							BRCA1
WWC1	ENST00000265293.9:c.470_471dup	p.E158LfsTer4																							BRCA2
WWC1	ENST00000265293.9:c.472G>A	p.E158K																							CYLD
SLIT3	ENST00000519560.6:c.3530G>A	p.R1177Q																							FUBP1
TMED9	ENST00000332598.7:c.104G>A	p.G35E																							FGFR1
TRIM52	ENST00000688015.1:c.205G>T	p.E69Ter																							FGFR2
NHLRC1	ENST00000340650.6:c.341T>G	p.L114R																							FGFR3
CDKAL1	ENST00000274695.8:c.1081G>A	p.D361N																							FGFR4
RIPOR2	ENST00000643898.2:c.1804A>G	p.K602E																							FLT3
SLC17A1	ENST00000244527.10:c.1381G>C	p.E461Q																							FLT4
SLC39A7	ENST00000374677.8:c.1284C>G	p.I428M																							FLCN
TULP1	ENST00000229771.11:c.502G>C	p.D168H																							FSTL3
ZNF318	ENST00000361428.3:c.3495+1G>C																								FOXA1
ENPP5	ENST00000371383.7:c.352G>T	p.E118Ter																							FOXL2
MLIP	ENST00000502396.6:c.2472G>C	p.K824N																							FOXO1
COL21A1	ENST00000244728.10:c.896G>C	p.R299T																							FOXO3
KHDRBS2	ENST00000281156.5:c.71C>T	p.A24V																							FOXO4
HTR1B	ENST00000369947.5:c.577G>A	p.E193K																							FOXP1
RIPPLY2	ENST00000369689.6:c.225C>G	p.F75L																							FHIT
COQ3	ENST00000254759.8:c.444G>A	p.M148I																							FH
ZBTB24	ENST00000230122.4:c.1107G>T	p.M369I																							FUS
AMD1	ENST00000368885.8:c.107C>T	p.P36L																							GPHN
EPB41L2	ENST00000337057.8:c.1129G>C	p.E377Q																							GRIN2A
CCN2	ENST00000367976.4:c.149T>A	p.V50E																							GPC3
ZBTB2	ENST00000325144.5:c.1039G>C	p.D347H																							GOPC
OPRM1	ENST00000330432.12:c.652G>T	p.D218Y																							GOLGA5
LFNG	ENST00000222725.10:c.391G>A	p.D131N																							GAS7
SP8	ENST00000418710.3:c.431C>G	p.S144C																							GNA11
DNAH11	ENST00000409508.8:c.7138_7139del	p.L2380MfsTer11																							GNAS
CASD1	ENST00000297273.9:c.2275C>G	p.L759V																							GNAQ
EPHB4	ENST00000358173.8:c.2539A>C	p.T847P																							HEY1
MUC3A	ENST00000379458.9:c.128_129delinsCC	p.V43A																							HSP90AA1
MUC3A	ENST00000379458.9:c.173_174inv	p.L58Q																							HSP90AB1
MUC17	ENST00000306151.9:c.2494G>A	p.D832N																							HLF
PSMC2	ENST00000292644.5:c.544G>A	p.E182K																							HNRNPA2B1
KDM7A	ENST00000397560.7:c.1023G>T	p.K341N																							HMGA1
GIMAP6	ENST00000328902.9:c.1-1G>T																								HMGA2
ASB10	ENST00000420175.3:c.1003C>G	p.L335V																							HIST1H4I
ELP3	ENST00000256398.13:c.9G>C	p.Q3H																							HIST1H3B
GTF2E2	ENST00000355904.9:c.107C>T	p.S36L																							HOXA11
ZNF703	ENST00000331569.6:c.94G>A	p.A32T																							HOXA13
PLAT	ENST00000220809.9:c.1349G>A	p.G450D																							HOXA9
CHRNB3	ENST00000289957.3:c.821C>T	p.S274F																							HOXC11
CHD7	ENST00000423902.7:c.2351C>G	p.S784C																							HOXC13
HNF4G	ENST00000396423.4:c.946G>A	p.G316S																							HOXD11
RAD54B	ENST00000336148.10:c.635G>T	p.G212V																							HOXD13
RAD54B	ENST00000336148.10:c.526G>C	p.E176Q																							HERPUD1
TG	ENST00000220616.9:c.6934G>A	p.E2312K																							HOOK3
PTK2	ENST00000696786.1:c.2355_2358del	p.S786AfsTer36																							HIP1
PTK2	ENST00000696786.1:c.97del	p.M33WfsTer5																							HIF1A
VLDLR	ENST00000382100.8:c.1744G>C	p.E582Q																							IGH
CNTLN	ENST00000380647.8:c.3175G>T	p.E1059Ter																							IGK
LINGO2	ENST00000698399.1:c.1228C>A	p.P410T																							IGL
ANKRD18B	ENST00000684830.1:c.1100C>A	p.S367Ter																							IKBKB
FAM219A	ENST00000651358.1:c.48G>C	p.E16D																							IRS4
UNC13B	ENST00000635942.2:c.4429T>C	p.S1477P																							IRF4
TLN1	ENST00000314888.10:c.508G>A	p.E170K																							IL2
OR13C2	ENST00000542196.2:c.559C>A	p.L187M																							IL21R
CTNNAL1	ENST00000325551.9:c.269C>T	p.A90V																							IL6ST
KIF12	ENST00000640217.2:c.1634C>T	p.S545F																							IL7R
NAIF1	ENST00000373078.5:c.40G>C	p.E14Q																							IDH1
ARRDC1	ENST00000371421.9:c.929C>T	p.S310F																							IDH2
MT-CO3	ENST00000362079.2:c.760G>A	p.V254I																							JUN
MT-ND5	ENST00000361567.2:c.1444A>G	p.I482V																							KLK2
TLR7	ENST00000380659.4:c.1186C>G	p.L396V																							KEAP1
MAGEB1	ENST00000397548.4:c.931G>A	p.E311K																							KTN1
MED14	ENST00000324817.6:c.3622G>T	p.E1208Ter																							KIF5B
SLC9A7	ENST00000616978.5:c.1745G>A	p.G582D																							LMNA
JADE3	ENST00000614628.5:c.874G>C	p.E292Q																							LATS1
SSX5	ENST00000347757.6:c.100G>T	p.E34Ter																							LATS2
IGBP1	ENST00000356413.5:c.464G>C	p.R155T																							LRIG3
TAF1	ENST00000423759.6:c.974C>G	p.S325Ter																							LZTR1
POF1B	ENST00000262753.9:c.794G>T	p.S265I																							LIFR
DIAPH2	ENST00000324765.13:c.736_738delinsTTT	p.G246F																							LYL1
ALG13	ENST00000394780.8:c.211A>G	p.I71V																							LCK
DCAF12L1	ENST00000371126.3:c.1286A>G	p.N429S																							LEF1
PABIR3	ENST00000645433.2:c.655G>A	p.D219N																							KDM5A
ADGRG4	ENST00000394143.6:c.4447G>A	p.D1483N																							KDM5C
HTATSF1	ENST00000218364.5:c.2110G>C	p.E704Q																							KDM6A
MAGEC1	ENST00000285879.5:c.3232G>C	p.E1078Q																							KMT2A
																									KMT2C
Fusion Name	Left Breakpoint	Right Breakpoint																							KMT2D
EGFR--PPARGC1A	chr7:55171213:+	chr4:23884931:-																							HLA-A
EXTL3--CA3	chr8:28622810:+	chr8:85439712:+																							MAML2
EXTL3--CA3	chr8:28622810:+	chr8:85373270:+																							MTCP1
ZNRF1--CDIP1	chr16:75093667:+	chr16:4514664:-																							MTOR
																									MED12
																									MRTFA
																									MITF
																									MET
																									MAPK1
																									MAP2K1
																									MAP2K2
																									MAP2K4
																									MAP3K1
																									MAP3K13
																									MSN
																									MUC1
																									MALT1
																									MEN1
																									EXT1
																									EXT2
																									MSI2
																									MSH2
																									MSH6
																									MUTYH
																									MYD88
																									MLF1
																									MLLT1
																									MLLT10
																									MLLT11
																									MLLT3
																									AFDN
																									MLLT6
																									MPL
																									MYOD1
																									MYO5A
																									MYH11
																									MYH9
																									NRG1
																									NRAS
																									NF1
																									NF2
																									NTRK1
																									NTRK3
																									NBN
																									NIN
																									NONO
																									NFE2L2
																									NFIB
																									NFATC2
																									NFKB2
																									NFKBIE
																									NUMA1
																									NSD1
																									NCOA1
																									NCOA2
																									NCOA4
																									NCOR1
																									NCOR2
																									NR4A3
																									NPM1
																									NUP214
																									NUP98
																									OLIG2
																									PAX3
																									PAX5
																									PAX7
																									PAX8
																									PRRX1
																									PHOX2B
																									PRCC
																									PALB2
																									PRF1
																									PCM1
																									PER1
																									PPARG
																									PTEN
																									PICALM
																									PREX2
																									PIK3CB
																									PDE4DIP
																									PIK3CA
																									PIK3R1
																									PLCG1
																									PIM1
																									PAFAH1B2
																									PDGFB
																									PDGFRB
																									PDGFRA
																									PLAG1
																									PBRM1
																									POLE
																									KCNJ5
																									PBX1
																									PDCD1LG2
																									PML
																									POT1
																									PRKACA
																									PRKAR1A
																									PPP2R1A
																									PPP6C
																									PPM1D
																									PTK6
																									PTPN11
																									PTPN13
																									PTPRT
																									PTPRB
																									PTPRC
																									PTPRK
																									P2RY8
																									RABEP1
																									RHOA
																									RHOH
																									RAC1
																									RET
																									RB1
																									RARA
																									RPN1
																									RPL10
																									RPL22
																									RPL5
																									RNF213
																									RNF43
																									RUNX1
																									RUNX1T1
																									SFRP4
																									SRSF2
																									SRSF3
																									STK11
																									STAT3
																									STAT5B
																									STAT6
																									SMO
																									SLC34A2
																									SLC45A3
																									SALL4
																									SPOP
																									SPEN
																									SYK
																									SF3B1
																									SFPQ
																									SND1
																									STRN
																									STAG2
																									SDHAF2
																									SDHA
																									SDHB
																									SDHC
																									SDHD
																									SOCS1
																									SUFU
																									SUZ12
																									SDC4
																									SS18L1
																									SS18
																									SSX1
																									SSX2
																									SSX4
																									TERT
																									TET1
																									TET2
																									TRIP11
																									TOP1
																									TCEA1
																									TCF12
																									TCF3
																									TCF7L2
																									TFEB
																									TFE3
																									TBL1XR1
																									TRRAP
																									TGFBR2
																									TPR
																									TMPRSS2
																									TMEM127
																									TRIM24
																									TRIM27
																									TRIM33
																									TPM3
																									TPM4
																									TSC1
																									TSC2
																									TNFRSF14
																									TNFRSF17
																									TNFAIP3
																									TP53
																									TP63
																									TRAF7
																									YWHAE
																									UBR5
																									USP6
																									USP8
																									HRAS
																									KRAS
																									ABL1
																									AKT1
																									AKT2
																									ERBB2
																									ERG
																									KIT
																									MAF
																									MAFB
																									MYB
																									MYCL
																									MYC
																									MYCN
																									BRAF
																									RAF1
																									REL
																									ROS1
																									KDR
																									VHL
																									XPA
																									XPC
																									ZRSR2
																									ZBTB16
																									ZFHX3
																									ZMYM2
																									PATZ1
																									ZNF331
																									ZNF384
																									ZNF521
																									AKAP9
																									ARAF
																									A1CF
																									ASPM
																									BCLAF1
																									BCL2L12
																									BTG2
																									CCR4
																									CCR7
																									CD209
																									CD28
																									CSMD3
																									CBLC
																									CTNNA1
																									DCC
																									DCAF12L2
																									DGCR8
																									POLG
																									ELF3
																									EPHA3
																									EPHA7
																									FAT3
																									FKBP9
																									FADD
																									GLI1
																									GTF2I
																									GSK3B
																									GOLPH3
																									KIAA1549
																									SHTN1
																									LSM14A
																									LYN
																									LARP4B
																									MACC1
																									MB21D2
																									NCKIPSD
																									N4BP2
																									NR2F2
																									MGMT
																									PMS1
																									PRDM2
																									PWWP2A
																									PIK3R2
																									PIK3R3
																									PLEC
																									PRKD1
																									RAD17
																									RGPD3
																									POLR2A
																									SNX29
																									RAP1B
																									ARHGAP5
																									ARHGEF10
																									ARHGEF10L
																									S100A7
																									SETDB1
																									SETD1B
																									SIX2
																									SKI
																									SRGAP3
																									SOX21
																									SUB1
																									SMARCD1
																									TFPT
																									TMSB4X
																									TNRC18
																									USP9X
																									WNK2
																									ACSL6
																									ASXL2
																									ALDH2
																									ANK1
																									BIRC6
																									BMP5
																									BAZ1A
																									CDH10
																									CDH17
																									CHST11
																									CASP3
																									CASP9
																									CTNNA2
																									CTNND1
																									CTNND2
																									CEP89
																									CHD2
																									C15orf65
																									CLP1
																									COL3A1
																									CSF1R
																									CNTNAP2
																									CRNKL1
																									CUL3
																									CNBD1
																									CCNC
																									CDKN1A
																									CHIC2
																									CYSLTR2
																									CYP2C8
																									COX6C
																									CPEB3
																									ELN
																									EED
																									ECT2L
																									EIF1AX
																									FAM131B
																									FAM135B
																									FAM47C
																									FBLN2
																									FLNA
																									FEN1
																									FOXR1
																									FNBP1
																									GRM3
																									GPC5
																									GMPS
																									HMGN2P46
																									ID3
																									IGF2BP2
																									ITGAV
																									ISX
																									JAZF1
																									KNSTRN
																									LEPROTL1
																									LHFPL6
																									LCP1
																									KAT7
																									MALAT1
																									MNX1
																									MUC16
																									MUC4
																									MUC6
																									MDS2
																									NACA
																									NBEA
																									NTHL1
																									OMD
																									PABPC1
																									PCBP1
																									PRPF40B
																									PRKCB
																									PTPN6
																									PTPRD
																									RALGDS
																									RGS7
																									RFWD3
																									ROBO2
																									SEPT5
																									SEPT6
																									SEPT9
																									SGK1
																									SIRPA
																									SPECC1
																									STAG1
																									SMC1A
																									TEC
																									TNC
																									THRAP3
																									TSHR
																									TFRC
																									USP44
																									AKT3
																									VAV1
																									VTI1A
																									ZNRF3
																									ZEB1
																									ZMYM3
																									ZNF429
																									ZNF479
																									ZCCHC8

## Sheet: Overlap between lines
OVERLAP BETWEEN R273H LINES (highlighted: present in more than one cell line)																OVERLAP BETWEEN R175H LINES (highlighted: present in more than one cell line)
A431				HT29				PANC-1				NCI-H1975				ESO-51				HuCC-T1
Gene	DNA Change	Protein Change		Gene	DNA Change	Protein Change		Gene	DNA Change	Protein Change		Gene	DNA Change	Protein Change		Gene	DNA Change	Protein Change		Gene	DNA Change	Protein Change
TP53	ENST00000269305.9:c.818G>A	p.R273H		TP53	ENST00000269305.9:c.818G>A	p.R273H		TP53	ENST00000269305.9:c.818G>A	p.R273H		TP53	ENST00000269305.9:c.818G>A	p.R273H		TP53	ENST00000269305.9:c.524G>A	p.R175H		TP53	ENST00000269305.9:c.524G>A	p.R175H
IGFN1	ENST00000335211.9:c.5335G>T	p.E1779Ter		MUC4	ENST00000463781.8:c.11052_11053delinsCA	p.D3685N		MUC19	ENST00000454784.10:c.13554_13555delinsTC	p.R4518_D4519delinsSH		OR4A16	ENST00000314721.5:c.63_64delinsAC	p.K22Q		TENM4	ENST00000278550.12:c.3508G>A	p.G1170R		TENM4	ENST00000278550.12:c.89A>G	p.E30G
IGFN1	ENST00000335211.9:c.4156G>C	p.E1386Q		OR4A16	ENST00000314721.5:c.63_64delinsAC	p.K22Q		MUC19	ENST00000454784.10:c.19735_19736delinsGA	p.S6579D		OR4A16	ENST00000314721.5:c.395_396delinsCT	p.N132T		TTN	ENST00000589042.5:c.83531A>G	p.N27844S		TTN	ENST00000589042.5:c.80553_80554delinsTT	p.R26852C
FMN2	ENST00000319653.14:c.1019G>A	p.R340Q		OR4A16	ENST00000314721.5:c.395_396delinsCT	p.N132T		PCDH15	ENST00000644397.2:c.2168G>T	p.R723I		MUC19	ENST00000454784.10:c.13554_13555delinsTC	p.R4518_D4519delinsSH		TTN	ENST00000589042.5:c.26621A>G	p.N8874S		TTN	ENST00000589042.5:c.69331A>C	p.I23111L
ENTPD7	ENST00000370489.5:c.390C>G	p.I130M		AHCYL1	ENST00000369799.10:c.1177A>C	p.I393L		PCSK4	ENST00000300954.10:c.1150G>A	p.A384T		MUC19	ENST00000454784.10:c.19735_19736delinsGA	p.S6579D		TTN	ENST00000589042.5:c.9996A>C	p.E3332D		TTN	ENST00000589042.5:c.69133G>A	p.G23045S
DYNC2H1	ENST00000375735.7:c.11023-1G>A			IGFN1	ENST00000335211.9:c.1304C>T	p.S435F		LRP1B	ENST00000389484.8:c.11957C>A	p.T3986N		MUC4	ENST00000463781.8:c.11052_11053delinsCA	p.D3685N		TPTE	ENST00000618007.5:c.223G>A	p.A75T		TPTE	ENST00000618007.5:c.1616A>G	p.E539G
MUC19	ENST00000454784.10:c.12008G>C	p.G4003A		PDE1B	ENST00000243052.8:c.344G>A	p.R115Q		SCN2A	ENST00000375437.7:c.5279T>C	p.I1760T		AHCYL1	ENST00000369799.10:c.1175G>A	p.C392Y		LAMA2	ENST00000421865.3:c.5023G>T	p.A1675S		LAMA2	ENST00000421865.3:c.4728T>A	p.D1576E
PDE1B	ENST00000243052.8:c.478-1G>C			UTP20	ENST00000261637.5:c.614C>A	p.A205E		MUC4	ENST00000463781.8:c.12025G>T	p.V4009L		FMN2	ENST00000319653.14:c.3703C>T	p.P1235S		SP8	ENST00000418710.3:c.637G>A	p.G213S		SP8	ENST00000418710.3:c.1025G>T	p.R342L
UTP20	ENST00000261637.5:c.3443_3444insC	p.L1148FfsTer14		ITGBL1	ENST00000376180.8:c.833C>A	p.A278D		MUC4	ENST00000463781.8:c.10429_10500del	p.S3477_G3500del		PCDH15	ENST00000644397.2:c.1682C>A	p.T561K		SPMIP4	ENST00000283905.8:c.1514T>A	p.L505Ter		SPMIP4	ENST00000283905.8:c.500A>C	p.E167A
ITGBL1	ENST00000376180.8:c.1341C>G	p.F447L		MYH6	ENST00000405093.9:c.3068C>T	p.S1023F		BDP1	ENST00000358731.9:c.821G>A	p.C274Y		ENTPD7	ENST00000370489.5:c.574C>A	p.L192I		MUC3A	ENST00000379458.9:c.1631_1633delinsACA	p.A544_G545delinsDR		MUC3A	ENST00000379458.9:c.3699_3700inv	p.T1234A
MYH6	ENST00000405093.9:c.2415G>C	p.K805N		WDR76	ENST00000263795.11:c.1392del	p.F464LfsTer6		PLA2G7	ENST00000274793.12:c.163A>G	p.K55E		DYNC2H1	ENST00000375735.7:c.4221G>T	p.Q1407H		MT-ND3	ENST00000361227.2:c.145G>A	p.V49I		MT-ND3	ENST00000361227.2:c.287T>C	p.I96T
ABCD4	ENST00000356924.9:c.1168G>C	p.E390Q		PCSK4	ENST00000300954.10:c.855+1G>A			USP42	ENST00000306177.10:c.18A>C	p.K6N		MUC19	ENST00000454784.10:c.5812C>T	p.P1938S		MT-ND5	ENST00000361567.2:c.1724T>C	p.I575T		MT-ND5	ENST00000361567.2:c.475T>C	p.Y159H
WDR76	ENST00000263795.11:c.853G>A	p.E285K		MUC16	ENST00000397910.8:c.38618_38619delinsGA	p.H12873R		MUC3A	ENST00000379458.9:c.51_52delinsAG	p.W18G		ABCD4	ENST00000356924.9:c.1691G>T	p.R564L		MUC6	ENST00000421673.7:c.3420_3449del	p.D1140_Q1149del		KRAS	ENST00000311936.8:c.35G>A	p.G12D
MUC16	ENST00000397910.8:c.9232del	p.L3078FfsTer7		MUC16	ENST00000397910.8:c.15416C>T	p.S5139F		POF1B	ENST00000262753.9:c.1050+1G>A			MUC16	ENST00000397910.8:c.33071G>T	p.G11024V		HERPUD1	ENST00000439977.7:c.479C>A	p.S160Y		KMT2D	ENST00000301067.12:c.2533del	p.R845GfsTer85
SHANK1	ENST00000293441.6:c.431C>G	p.S144C		TTN	ENST00000589042.5:c.30599-1G>T			WDTC1	ENST00000319394.8:c.863G>T	p.G288V		MUC16	ENST00000397910.8:c.18688A>G	p.T6230A		DCC	ENST00000442544.7:c.1225G>T	p.A409S		CLIP1	ENST00000620786.5:c.2878G>T	p.E960Ter
TAF1B	ENST00000263663.10:c.178C>T	p.R60W		TTN	ENST00000589042.5:c.12013G>A	p.D4005N		KDM4A	ENST00000372396.4:c.2287T>C	p.C763R		SHANK1	ENST00000293441.6:c.3664G>A	p.G1222S		PTPRT	ENST00000373187.6:c.1001G>A	p.W334Ter		ZCCHC8	ENST00000633063.3:c.909C>G	p.D303E
SCN2A	ENST00000375437.7:c.4249C>T	p.Q1417Ter		PIK3CA	ENST00000263967.4:c.1345C>A	p.P449T		AMY2B	ENST00000684275.1:c.1054C>G	p.R352G		TAF1B	ENST00000263663.10:c.968_969delinsAT	p.S323N		ROBO2	ENST00000696593.1:c.3251A>G	p.Q1084R		ZMYM2	ENST00000610343.5:c.859T>G	p.S287A
TTN	ENST00000589042.5:c.48912A>C	p.R16304S		MUC4	ENST00000463781.8:c.11128_11129insGG	p.T3710RfsTer550		POGZ	ENST00000271715.7:c.1969C>T	p.L657F		LRP1B	ENST00000389484.8:c.7218del	p.T2407LfsTer48		MUC4	ENST00000463781.8:c.8936_9031del	p.D2979_P3010del		RB1	ENST00000267163.6:c.317C>A	p.A106E
TTN	ENST00000589042.5:c.26741C>A	p.T8914K		MUC4	ENST00000463781.8:c.11127_11128insTCCACCCCTCTTCCTGTCACCAGCACTTCCTCAGTATCTACAGGTCACGTCACCCCTCTTCATGTCACCAGCCCTTCCTCATCATCCACAGGTC	p.T3710SfsTer111		KIFAP3	ENST00000361580.7:c.301G>T	p.D101Y		LRP1B	ENST00000389484.8:c.3096_3097del	p.D1033LfsTer3		TET2	ENST00000380013.9:c.4517G>C	p.S1506T		MAP2K2	ENST00000262948.10:c.598A>G	p.I200V
MUC4	ENST00000463781.8:c.11824_11825delinsCT	p.T3942L		MUC4	ENST00000463781.8:c.5052_5053insAGCACTTTCTCAGCATCCACCGGTCACGCCACCCCTCTTCCTGTCACCGACAATTCCTCAGTATCCACAGGTCACGCCACCCCTCTTCCTGTCACC	p.T1684_G1685insSTFSASTGHATPLPVTDNSSVSTGHATPLPVT		DNM3	ENST00000627582.3:c.1699A>G	p.K567E		LRP1B	ENST00000389484.8:c.2770+1G>A			CARD11	ENST00000396946.9:c.224G>A	p.R75Q		SETD2	ENST00000409792.4:c.6853C>T	p.Q2285Ter
BDP1	ENST00000358731.9:c.6592G>C	p.E2198Q		APC	ENST00000257430.9:c.2557G>T	p.E853Ter		SLC9C2	ENST00000367714.4:c.2021T>C	p.L674S		PIK3CA	ENST00000263967.4:c.353G>A	p.G118D		PREX2	ENST00000288368.5:c.475G>A	p.D159N		RPN1	ENST00000296255.8:c.667C>A	p.P223T
SP8	ENST00000418710.3:c.431C>G	p.S144C		APC	ENST00000257430.9:c.4666dup	p.T1556NfsTer3		SLC26A9	ENST00000367135.8:c.1468G>T	p.V490F		MUC4	ENST00000463781.8:c.10262_10263insGGCCACCCCTCTTCCTGTCACCGA	p.H3421delinsQATPLPVTD		RECQL4	ENST00000617875.6:c.2624C>T	p.P875L		GMPS	ENST00000496455.7:c.1304G>C	p.R435T
MUC3A	ENST00000379458.9:c.128_129delinsCC	p.V43A		USP42	ENST00000306177.10:c.3544G>A	p.E1182K		HTR7	ENST00000336152.8:c.1374C>A	p.D458E		MUC4	ENST00000463781.8:c.6447_6448delinsCC	p.E2149_T2150delinsDP		CDKN2A	ENST00000304494.10:c.131_132insA	p.Y44Ter		FBXW7	ENST00000281708.10:c.881C>G	p.S294Ter
MUC3A	ENST00000379458.9:c.173_174inv	p.L58Q		SLC26A4	ENST00000644269.2:c.1631G>A	p.G544E		MUC5B	ENST00000529681.5:c.14501C>T	p.S4834F		APC	ENST00000257430.9:c.6401C>G	p.S2134C		FLNA	ENST00000369850.10:c.7150G>A	p.D2384N		SDHA	ENST00000264932.11:c.1157C>T	p.T386I
MT-ND5	ENST00000361567.2:c.1444A>G	p.I482V		MT-ND5	ENST00000361567.2:c.1495C>A	p.L499M		DUSP8	ENST00000397374.8:c.1395_1396delinsAT	p.R466C		PLA2G7	ENST00000274793.12:c.466T>G	p.F156V		C1QTNF12	ENST00000330388.2:c.568C>G	p.L190V		QKI	ENST00000361752.8:c.985C>G	p.Q329E
POF1B	ENST00000262753.9:c.794G>T	p.S265I		PRAMEF12	ENST00000357726.5:c.938C>T	p.S313F		OR56A4	ENST00000641156.1:c.655A>G	p.I219V		SP8	ENST00000418710.3:c.935C>T	p.S312L		RERE	ENST00000400908.7:c.4531A>C	p.M1511L		ATAD3A	ENST00000378756.8:c.934C>A	p.Q312K
MAGEC1	ENST00000285879.5:c.3232G>C	p.E1078Q		SPEN	ENST00000375759.8:c.9741_9742delinsCC	p.A3248P		CCKBR	ENST00000334619.7:c.512C>T	p.A171V		MUC3A	ENST00000379458.9:c.907_909delinsGTG	p.T303V		FBXO44	ENST00000251547.10:c.174_175inv	p.E59K		PRXL2B	ENST00000419916.8:c.407G>T	p.G136V
SKI	ENST00000378536.5:c.33C>G	p.F11L		SPEN	ENST00000375759.8:c.9980C>A	p.A3327D		CAPRIN1	ENST00000341394.9:c.1847G>A	p.R616H		SLC26A4	ENST00000644269.2:c.182C>G	p.A61G		PRAMEF20	ENST00000602960.2:c.354A>C	p.E118D		C1orf174	ENST00000361605.4:c.659G>A	p.R220K
ARHGEF16	ENST00000378378.9:c.547G>T	p.E183Ter		EPHA8	ENST00000166244.8:c.1634G>A	p.W545Ter		DPP3	ENST00000531863.6:c.743G>T	p.R248L		MAGEC1	ENST00000285879.5:c.2136G>T	p.Q712H		DDOST	ENST00000602624.7:c.17C>G	p.A6G		CROCC	ENST00000375541.10:c.1606C>A	p.Q536K
TAS1R1	ENST00000333172.11:c.1154C>G	p.S385C		MAP7D1	ENST00000474796.2:c.1129C>T	p.R377Ter		UNC93B1	ENST00000227471.7:c.1724_1725delinsAG	p.P575Q		PIGV	ENST00000674202.1:c.1222T>A	p.S408T		TMEM222	ENST00000374076.9:c.404G>A	p.R135H		ECE1	ENST00000374893.11:c.212T>G	p.V71G
TNFRSF1B	ENST00000376259.7:c.781C>T	p.P261S		CFAP57	ENST00000372492.9:c.341C>T	p.A114V		NCAM1	ENST00000316851.12:c.79A>G	p.S27G		INPP5B	ENST00000373024.8:c.2389G>T	p.A797S		DCDC2B	ENST00000409358.2:c.879_880delinsAA	p.H293Q		RPA2	ENST00000373912.8:c.473A>G	p.H158R
UBR4	ENST00000375254.8:c.14427G>T	p.M4809I		CZIB	ENST00000294360.5:c.397C>A	p.Q133K		OR8G1	ENST00000641972.1:c.686G>T	p.R229L		MACF1	ENST00000564288.6:c.21712A>T	p.K7238Ter		MACF1	ENST00000564288.6:c.4037A>T	p.E1346V		PTPRF	ENST00000359947.9:c.5225G>A	p.R1742Q
RPA2	ENST00000373912.8:c.208G>A	p.E70K		FYB2	ENST00000343433.7:c.1639C>A	p.Q547K		TAS2R30	ENST00000539585.1:c.98_99delinsCC	p.I33T		IPO13	ENST00000372343.8:c.2665C>G	p.L889V		HIVEP3	ENST00000372583.6:c.5659C>T	p.P1887S		CCDC24	ENST00000372318.8:c.609G>T	p.E203D
EYA3	ENST00000373871.8:c.122C>G	p.S41Ter		C1orf87	ENST00000371201.3:c.683C>T	p.P228L		KRAS	ENST00000311936.8:c.35G>A	p.G12D		SGIP1	ENST00000371037.9:c.1817C>A	p.P606Q		BTBD8	ENST00000636805.2:c.5007A>G	p.I1669M		PODN	ENST00000312553.10:c.523G>A	p.A175T
OSCP1	ENST00000235532.9:c.320G>A	p.R107Q		GPR88	ENST00000315033.5:c.646G>A	p.V216M		RESF1	ENST00000312561.9:c.1353C>G	p.I451M		GLMN	ENST00000370360.8:c.510C>A	p.D170E		OLFM3	ENST00000370103.9:c.253T>A	p.L85M		SLC30A7	ENST00000357650.9:c.277_279del	p.N93del
KCNQ4	ENST00000347132.10:c.1097G>A	p.W366Ter		KCNN3	ENST00000271915.9:c.934G>A	p.D312N		E2F7	ENST00000322886.12:c.1219_1220delinsAA	p.R407N		CASQ2	ENST00000261448.6:c.163T>C	p.Y55H		VAV3	ENST00000370056.9:c.1795G>A	p.V599I		SIKE1	ENST00000060969.6:c.142A>G	p.T48A
PTPRF	ENST00000359947.9:c.5005C>T	p.R1669W		PKLR	ENST00000342741.6:c.537G>C	p.K179N		WASHC4	ENST00000332180.10:c.2700_2701delinsCA	p.V901I		CD101	ENST00000682167.1:c.2416C>T	p.L806F		MAGI3	ENST00000307546.14:c.4091A>T	p.K1364I		GOLPH3L	ENST00000271732.8:c.178A>G	p.K60E
CYP4A22	ENST00000371891.8:c.1201G>A	p.D401N		OR6N2	ENST00000641131.1:c.315C>A	p.H105Q		DGKH	ENST00000337343.9:c.623-2_623-1delinsTT			S100A16	ENST00000368706.9:c.199G>C	p.D67H		PTPN22	ENST00000359785.10:c.1400A>G	p.E467G		POGZ	ENST00000271715.7:c.2512_2513delinsTT	p.P838F
AK5	ENST00000354567.7:c.686C>G	p.S229C		IGSF9	ENST00000368094.6:c.2299C>T	p.R767C		MZT1	ENST00000377818.4:c.79G>T	p.V27F		GBA1	ENST00000368373.8:c.772G>T	p.A258S		MAN1A2	ENST00000356554.7:c.1474C>G	p.R492G		TCHH	ENST00000614923.2:c.5170A>G	p.K1724E
DNAI3	ENST00000294664.11:c.164G>T	p.R55L		KCNJ9	ENST00000368088.4:c.-115+1G>C			BMP4	ENST00000245451.9:c.955G>A	p.D319N		FIRRM	ENST00000359326.9:c.188T>A	p.L63Ter		IVL	ENST00000368764.4:c.251A>G	p.E84G		CRNN	ENST00000271835.3:c.563A>C	p.Q188P
COL24A1	ENST00000370571.7:c.2179G>A	p.E727K		UFC1	ENST00000368003.6:c.138C>G	p.N46K		UNC79	ENST00000695012.1:c.23-2_23-1delinsTT			PRRC2C	ENST00000647382.2:c.6519G>T	p.M2173I		SPTA1	ENST00000643759.2:c.4875G>C	p.E1625D		OR6K6	ENST00000641861.1:c.929A>G	p.Y310C
CLCA2	ENST00000370565.5:c.2195G>A	p.R732K		ASTN1	ENST00000361833.7:c.70G>A	p.A24T		ATG2B	ENST00000359933.6:c.5943del	p.L1982Ter		CEP350	ENST00000367607.8:c.7072G>A	p.E2358K		OR10J4	ENST00000504970.1:c.270A>C	p.Q90H		SELE	ENST00000333360.12:c.1576C>T	p.L526F
AGL	ENST00000361915.8:c.4090G>C	p.D1364H		TMEM81	ENST00000367167.4:c.590A>T	p.D197V		TGM5	ENST00000220420.10:c.2024A>T	p.K675I		PDC	ENST00000391997.3:c.250A>G	p.K84E		ASTN1	ENST00000361833.7:c.1060G>T	p.E354Ter		MYOC	ENST00000037502.11:c.1279G>T	p.A427S
COL11A1	ENST00000370096.9:c.2144G>C	p.G715A		USH2A	ENST00000307340.8:c.9601A>T	p.K3201Ter		ZSCAN29	ENST00000684362.1:c.1573C>A	p.Q525K		CR1L	ENST00000508064.7:c.1030A>G	p.R344G		RGSL1	ENST00000294854.13:c.491A>G	p.H164R		CENPL	ENST00000682279.1:c.595T>G	p.W199G
WDR47	ENST00000369962.8:c.2740C>A	p.L914I		H2BC26	ENST00000693095.1:c.89G>A	p.R30H		USP8	ENST00000307179.9:c.1803G>C	p.K601N		MARK1	ENST00000366917.6:c.1748G>C	p.R583T		PTGS2	ENST00000367468.10:c.1358G>A	p.R453H		CRYZL2P-SEC16B	ENST00000308284.11:c.771G>T	p.W257C
BCL9	ENST00000234739.8:c.1714G>T	p.E572Ter		MAP10	ENST00000418460.4:c.2461G>A	p.E821K		TBC1D21	ENST00000300504.7:c.775G>A	p.E259K		H3-4	ENST00000366696.2:c.190del	p.R64AfsTer8		BRINP3	ENST00000367462.5:c.982A>C	p.K328Q		CEP350	ENST00000367607.8:c.6241G>A	p.E2081K
TNFAIP8L2	ENST00000368910.4:c.554G>C	p.Ter185SextTer3		GTPBP4	ENST00000360803.9:c.947C>T	p.P316L		UQCRC2	ENST00000268379.9:c.1243C>T	p.Q415Ter		NTPCR	ENST00000366628.10:c.12C>G	p.H4Q		IGFN1	ENST00000335211.9:c.10004G>A	p.G3335E		CDK18	ENST00000429964.7:c.959_970del	p.T320_D323del
HRNR	ENST00000368801.4:c.1606G>A	p.G536R		SFMBT2	ENST00000397167.6:c.241G>A	p.E81K		RBBP6	ENST00000319715.10:c.1778C>T	p.P593L		OR13G1	ENST00000642119.1:c.84del	p.L29SfsTer33		TMCC2	ENST00000358024.8:c.1379_1381dup	p.A460_L461insP		TLR5	ENST00000642603.2:c.1871T>C	p.L624P
GATAD2B	ENST00000368655.5:c.775A>G	p.M259V		MINDY3	ENST00000277632.8:c.1108C>T	p.P370S		KRT24	ENST00000264651.3:c.218_219delinsGG	p.V73G		UCN3	ENST00000380433.5:c.440C>G	p.A147G		OBSCN	ENST00000680850.1:c.4061A>T	p.Q1354L		ACBD3	ENST00000366812.6:c.47G>A	p.G16D
ETV3	ENST00000368192.9:c.1171G>C	p.E391Q		GPR158	ENST00000376351.4:c.2134G>T	p.E712Ter		KRTAP9-6	ENST00000391355.2:c.315_316delinsCT	p.G106C		TRDMT1	ENST00000377799.8:c.64+2T>A			HNRNPU	ENST00000640218.2:c.837_839del	p.E279del		SMYD3	ENST00000490107.6:c.470A>G	p.E157G
COPA	ENST00000241704.8:c.2351C>T	p.T784I		CHST3	ENST00000373115.5:c.1354G>A	p.G452S		VPS25	ENST00000253794.7:c.509G>T	p.G170V		SLC39A12	ENST00000377369.7:c.678C>A	p.N226K		ZNF672	ENST00000306562.8:c.1244G>A	p.R415Q		OR2M2	ENST00000641836.1:c.300A>T	p.Q100H
SLAMF7	ENST00000368043.8:c.608G>C	p.R203T		CFAP70	ENST00000355577.9:c.1474G>A	p.E492K		HID1	ENST00000425042.7:c.664C>T	p.P222S		MASTL	ENST00000375940.9:c.1774A>G	p.R592G		DHTKD1	ENST00000263035.9:c.648T>G	p.D216E		KIN	ENST00000379562.9:c.1162G>A	p.D388N
RC3H1	ENST00000367696.7:c.1889C>G	p.S630C		LRIT2	ENST00000372113.7:c.359G>A	p.W120Ter		QRICH2	ENST00000680821.2:c.1387C>T	p.H463Y		JCAD	ENST00000375377.2:c.2471T>A	p.V824D		JCAD	ENST00000375377.2:c.3928C>G	p.R1310G		MEIG1	ENST00000407572.6:c.187G>C	p.D63H
PTPRC	ENST00000442510.8:c.185C>T	p.T62I		CHUK	ENST00000370397.8:c.1856T>C	p.I619T		NARF	ENST00000309794.16:c.691_692del	p.K231EfsTer20		KAT6B	ENST00000287239.10:c.1966G>A	p.G656R		ZNF485	ENST00000361807.8:c.979C>G	p.H327D		BMS1	ENST00000374518.6:c.491C>G	p.T164R
CAMSAP2	ENST00000358823.7:c.1983G>C	p.L661F		CCDC172	ENST00000333254.4:c.61C>T	p.R21C		MTCL1	ENST00000695636.1:c.4750G>A	p.G1584R		TECTB	ENST00000646139.2:c.550C>A	p.L184M		ATRNL1	ENST00000355044.8:c.118A>G	p.N40D		NUDT13	ENST00000357321.9:c.35A>C	p.K12T
CACNA1S	ENST00000362061.4:c.4474G>T	p.A1492S		MUC5AC	ENST00000621226.2:c.14650C>A	p.R4884S		ANKRD12	ENST00000262126.9:c.5764-1G>A			SFXN4	ENST00000355697.7:c.53G>A	p.R18K		TRIM49B	ENST00000332682.9:c.643A>C	p.S215R		EXOC6	ENST00000260762.10:c.2188G>A	p.V730I
NAV1	ENST00000685211.1:c.3010G>T	p.E1004Ter		BRSK2	ENST00000528841.6:c.830C>T	p.P277L		ZNF566	ENST00000452939.7:c.200C>T	p.A67V		CPXM2	ENST00000241305.4:c.151G>T	p.E51Ter		OR4C6	ENST00000314259.5:c.136A>C	p.T46P		SLC18A2	ENST00000644641.2:c.426_436del	p.L143PfsTer68
RNPEP	ENST00000295640.9:c.893G>C	p.G298A		KIAA1549L	ENST00000658780.2:c.113C>T	p.A38V		KLK8	ENST00000695909.1:c.774C>A	p.S258R		MUC6	ENST00000421673.7:c.4538_4539delinsCG	p.H1513P		FADS2	ENST00000278840.9:c.167G>C	p.G56A		GRK5	ENST00000392870.3:c.1364G>C	p.R455P
PPP1R15B	ENST00000367188.5:c.1865C>G	p.S622W		LRRC4C	ENST00000528697.6:c.1433C>T	p.P478L		ZNF417	ENST00000312026.6:c.1622T>A	p.I541N		KRTAP5-4	ENST00000399682.1:c.417C>A	p.C139Ter		USP35	ENST00000529308.6:c.461G>A	p.C154Y		CYP2E1	ENST00000252945.8:c.1320del	p.G441AfsTer20
TMCC2	ENST00000358024.8:c.1635G>C	p.Q545H		HSD17B12	ENST00000278353.10:c.490T>C	p.S164P		GDF7	ENST00000272224.5:c.699_700delinsAA	p.L234M		OR51L1	ENST00000641819.1:c.370C>A	p.R124S		FGF6	ENST00000228837.3:c.510del	p.Y171TfsTer13		HIPK3	ENST00000303296.9:c.2675G>A	p.G892D
RAB3GAP2	ENST00000358951.7:c.2443C>T	p.Q815Ter		OR4C45	ENST00000568934.1:c.393G>A	p.M131I		LTBP1	ENST00000404816.7:c.424A>C	p.K142Q		DNHD1	ENST00000254579.11:c.7147C>G	p.P2383A		KCNA6	ENST00000280684.4:c.364C>T	p.R122C		ACCSL	ENST00000378832.1:c.942G>T	p.R314S
CAPN8	ENST00000366872.10:c.211C>G	p.Q71E		OR9Q1	ENST00000335397.3:c.122G>T	p.G41V		TET3	ENST00000409262.8:c.2962A>G	p.M988V		SYT9	ENST00000318881.11:c.1459C>A	p.L487M		CLEC4A	ENST00000229332.12:c.541dup	p.Q181PfsTer6		EHD1	ENST00000320631.8:c.737C>T	p.T246I
AGT	ENST00000366667.6:c.518C>G	p.S173C		ATG2A	ENST00000377264.8:c.630G>C	p.Q210H		PTPN4	ENST00000263708.7:c.1189C>T	p.P397S		ABCC8	ENST00000389817.8:c.1793G>T	p.R598L		CLEC4E	ENST00000299663.8:c.284C>G	p.S95C		TRIM77	ENST00000398290.7:c.859+1G>C
GNPAT	ENST00000366647.9:c.746C>G	p.S249C		FGF4	ENST00000168712.3:c.136C>T	p.R46C		ERCC3	ENST00000285398.7:c.325C>T	p.R109Ter		OTOG	ENST00000399397.6:c.1460C>A	p.T487N		H3-5	ENST00000340398.5:c.47C>T	p.A16V		VPS26B	ENST00000281187.10:c.439A>G	p.I147V
NRP1	ENST00000374867.7:c.1283-1G>A			DDIAS	ENST00000533655.6:c.305A>T	p.E102V		COBLL1	ENST00000652658.2:c.428C>T	p.P143L		KCNA4	ENST00000328224.7:c.1101C>G	p.F367L		GDF11	ENST00000257868.10:c.143C>G	p.S48C		FGF23	ENST00000237837.2:c.733C>T	p.R245C
NRP1	ENST00000374867.7:c.195G>C	p.Q65H		HEPHL1	ENST00000315765.10:c.2401C>T	p.R801Ter		SCN9A	ENST00000642356.2:c.5087C>T	p.T1696I		OR4C11	ENST00000641580.1:c.49C>T	p.Q17Ter		CDK2	ENST00000266970.9:c.864T>G	p.D288E		RPAP3	ENST00000005386.8:c.689T>C	p.L230P
PARD3	ENST00000374788.8:c.1016+1G>A			ALKBH8	ENST00000428149.7:c.110C>A	p.T37K		GORASP2	ENST00000234160.5:c.905del	p.L302YfsTer4		OR5D13	ENST00000623930.1:c.278C>G	p.T93S		EEA1	ENST00000322349.13:c.3047T>C	p.V1016A		LETMD1	ENST00000262055.9:c.808C>G	p.P270A
RASSF4	ENST00000340258.10:c.275G>A	p.C92Y		POU2AF1	ENST00000393067.8:c.197C>T	p.S66F		MFSD6	ENST00000392328.6:c.922A>G	p.I308V		OR10Q1	ENST00000316770.2:c.913G>T	p.A305S		CFAP54	ENST00000524981.9:c.4856A>G	p.Y1619C		KRT8	ENST00000692008.1:c.300_302del	p.N100del
C10orf71	ENST00000374144.8:c.369G>C	p.Q123H		APOA4	ENST00000357780.5:c.682C>T	p.Q228Ter		SPAG4	ENST00000374273.8:c.32C>G	p.S11W		CBLIF	ENST00000257248.3:c.1193G>T	p.G398V		PRDM4	ENST00000228437.10:c.2165A>G	p.N722S		HELB	ENST00000247815.9:c.2248G>A	p.D750N
RHOBTB1	ENST00000337910.10:c.2045C>G	p.S682Ter		ETV6	ENST00000396373.9:c.1186A>G	p.R396G		RBM12	ENST00000374114.8:c.725C>T	p.S242L		CTTN	ENST00000301843.13:c.614A>C	p.K205T		GCN1	ENST00000300648.7:c.4124G>C	p.G1375A		ATP2B1	ENST00000428670.8:c.2418G>T	p.K806N
SLC25A16	ENST00000609923.6:c.199C>T	p.H67Y		RERGL	ENST00000538724.6:c.366C>A	p.N122K		SATB1	ENST00000338745.11:c.686C>A	p.S229Ter		OR2AT4	ENST00000641541.1:c.447G>T	p.L149F		PABPC3	ENST00000281589.5:c.1003T>C	p.F335L		C12orf42	ENST00000548883.6:c.466G>A	p.G156R
CCAR1	ENST00000265872.11:c.1772G>A	p.R591Q		TFCP2	ENST00000257915.10:c.1331T>C	p.I444T		ZNF717	ENST00000652011.2:c.65_66inv	p.V22A		NAALAD2	ENST00000534061.6:c.698C>A	p.P233H		SLITRK6	ENST00000647374.2:c.1676C>G	p.A559G		TRPC4	ENST00000379705.8:c.1396G>A	p.E466K
PDZD7	ENST00000619208.6:c.273G>C	p.K91N		PPFIA2	ENST00000549396.6:c.2113A>C	p.T705P		ARL13B	ENST00000394222.8:c.1174C>A	p.P392T		TAS2R9	ENST00000240691.4:c.482A>T	p.H161L		PROZ	ENST00000375547.7:c.970G>T	p.G324W		UGGT2	ENST00000376747.8:c.4170-1G>A
GBF1	ENST00000369983.5:c.2430G>A	p.W810Ter		ALX1	ENST00000316824.4:c.419C>T	p.T140I		PLD1	ENST00000351298.9:c.923T>A	p.L308Ter		TAS2R19	ENST00000390673.2:c.345_346delinsTT	p.L116F		NOP9	ENST00000267425.8:c.1073C>T	p.T358I		DOCK9	ENST00000682017.1:c.1249G>T	p.V417L
ITPRIP	ENST00000337478.3:c.544G>A	p.D182N		FOXN4	ENST00000299162.10:c.1283T>G	p.F428C		NCEH1	ENST00000475381.7:c.773G>A	p.G258D		ATF7IP	ENST00000261168.9:c.1865T>C	p.L622S		SYNE2	ENST00000555002.6:c.2525C>A	p.P842Q		CFAP97D2	ENST00000636692.2:c.164G>T	p.R55M
MKI67	ENST00000368654.8:c.7358C>T	p.S2453L		RNFT2	ENST00000257575.9:c.96G>T	p.Q32H		ECT2	ENST00000392692.8:c.1728+1G>A			STAT2	ENST00000314128.9:c.388G>T	p.G130Ter		VRK1	ENST00000216639.8:c.1057A>G	p.T353A		TEP1	ENST00000262715.10:c.4369A>T	p.S1457C
OR56A3	ENST00000641160.1:c.762C>G	p.F254L		SACS	ENST00000382292.9:c.1226C>T	p.S409F		TMEM271	ENST00000610212.3:c.205C>G	p.L69V		GLI1	ENST00000228682.7:c.1A>G	p.M1?		MKRN3	ENST00000314520.6:c.34G>A	p.E12K		MIS18BP1	ENST00000310806.9:c.460G>C	p.E154Q
CNGA4	ENST00000379936.3:c.1281del	p.N428TfsTer10		KLF5	ENST00000377687.6:c.1165C>A	p.H389N		BOD1L1	ENST00000040738.10:c.8699T>C	p.V2900A		RASSF9	ENST00000361228.5:c.378G>T	p.W126C		MAGEL2	ENST00000650528.1:c.2086C>A	p.Q696K		PCNX4	ENST00000406854.6:c.1647G>C	p.L549F
PLEKHA7	ENST00000531066.6:c.3738C>G	p.I1246M		IRS2	ENST00000375856.5:c.2822C>T	p.S941L		PRSS12	ENST00000296498.3:c.1873C>T	p.H625Y		NEDD1	ENST00000266742.9:c.986A>T	p.N329I		NEDD4	ENST00000435532.8:c.2591C>T	p.A864V		RDH12	ENST00000551171.6:c.658G>C	p.G220R
ELP4	ENST00000640961.2:c.734C>T	p.P245L		DNAAF2	ENST00000298292.13:c.317G>T	p.G106V		SYNPO2	ENST00000307142.9:c.1262C>T	p.A421V		ZNF84	ENST00000539354.6:c.272A>G	p.H91R		NOX5	ENST00000388866.8:c.1044G>T	p.Q348H		PAPLN	ENST00000644200.2:c.2687G>T	p.G896V
OR5L2	ENST00000378397.1:c.10G>C	p.E4Q		SIX1	ENST00000645694.3:c.545C>T	p.A182V		ZFR	ENST00000265069.13:c.2804G>A	p.R935Q		AKAP11	ENST00000025301.4:c.2263A>C	p.K755Q		SCAMP5	ENST00000425597.8:c.565G>A	p.E189K		ASPG	ENST00000551177.6:c.30G>T	p.R10S
OR5L2	ENST00000378397.1:c.586G>A	p.E196K		TDP1	ENST00000335725.9:c.640C>A	p.Q214K		SLC1A3	ENST00000265113.9:c.114G>C	p.K38N		GPC6	ENST00000377047.9:c.842_843delinsTA	p.Q281L		SSTR5	ENST00000689027.1:c.305C>T	p.A102V		GOLGA6L2	ENST00000567107.6:c.2278G>C	p.E760Q
SPTBN2	ENST00000533211.6:c.1617C>A	p.D539E		FAM181A	ENST00000556222.2:c.215C>T	p.S72F		NIM1K	ENST00000326035.6:c.1024A>G	p.K342E		ATP4B	ENST00000335288.5:c.134T>C	p.V45A		SRRM2	ENST00000301740.13:c.128G>A	p.R43Q		RYR3	ENST00000634891.2:c.8098G>A	p.E2700K
DEFB131B	ENST00000530210.1:c.127G>T	p.D43Y		CDC42BPB	ENST00000361246.7:c.900_901delinsTT	p.Q301Ter		FOXD1	ENST00000615637.3:c.115G>A	p.G39S		RNASE13	ENST00000382951.4:c.143T>C	p.F48S		CES4A	ENST00000648724.3:c.779C>T	p.P260L		MEIS2	ENST00000561208.6:c.185C>A	p.P62Q
FOLR1	ENST00000393676.5:c.7C>T	p.Q3Ter		SPG11	ENST00000261866.12:c.992C>T	p.S331F		ADGRV1	ENST00000405460.9:c.6814T>C	p.W2272R		ARHGEF40	ENST00000298694.9:c.419C>T	p.A140V		GLG1	ENST00000422840.7:c.2380G>A	p.E794K		PLA2G4E	ENST00000696112.1:c.606G>T	p.M202I
INTS4	ENST00000534064.6:c.790C>G	p.P264A		MYO1E	ENST00000288235.9:c.2876_2877insC	p.G960RfsTer104		ADAMTS19	ENST00000274487.9:c.177_180del	p.S60GfsTer189		REM2	ENST00000267396.9:c.616G>C	p.V206L		CNTNAP4	ENST00000611870.5:c.3412G>T	p.V1138F		MAP1A	ENST00000300231.6:c.6233A>G	p.N2078S
GAB2	ENST00000361507.5:c.1055_1056insCCCCCCCCCCCCCC	p.R354PfsTer78		CYP11A1	ENST00000268053.11:c.47G>T	p.C16F		EIF4E1B	ENST00000318682.11:c.617G>A	p.R206H		TOGARAM1	ENST00000361462.7:c.4861A>G	p.I1621V		CAMKK1	ENST00000348335.7:c.1369C>T	p.R457C		DUOX1	ENST00000389037.7:c.3731T>G	p.I1244S
C11orf97	ENST00000542198.3:c.289C>T	p.P97S		SIN3A	ENST00000394947.8:c.1854+2T>G			GFOD1	ENST00000379287.4:c.64A>G	p.K22E		MDGA2	ENST00000399232.8:c.1495A>G	p.S499G		MYH13	ENST00000252172.9:c.4288G>T	p.E1430Ter		TRPM7	ENST00000646667.1:c.1078G>A	p.E360K
TREH	ENST00000264029.9:c.1400C>A	p.A467D		ANKRD34C	ENST00000421388.4:c.1178C>T	p.S393F		MUC21	ENST00000376296.3:c.517_519delinsGTG	p.T173V		PROX2	ENST00000556489.4:c.1148G>A	p.R383K		MYH4	ENST00000255381.2:c.1655A>G	p.K552R		IQGAP1	ENST00000268182.10:c.3139G>A	p.G1047R
FLI1	ENST00000527786.7:c.1321A>G	p.N441D		FSD2	ENST00000334574.12:c.1910G>C	p.G637A		ZBTB12	ENST00000375527.3:c.564A>C	p.E188D		DICER1	ENST00000343455.8:c.3379A>T	p.I1127F		TBX2	ENST00000240328.4:c.1276C>T	p.R426C		TRAP1	ENST00000246957.10:c.1627G>A	p.D543N
IQSEC3	ENST00000538872.6:c.2911G>A	p.V971M		AGBL1	ENST00000614907.3:c.439C>G	p.L147V		C2	ENST00000299367.10:c.268C>T	p.P90S		GOLGA6L2	ENST00000567107.6:c.88A>G	p.T30A		SDK2	ENST00000392650.8:c.5020C>T	p.R1674Ter		DNAJA3	ENST00000262375.11:c.457C>G	p.Q153E
PRMT8	ENST00000382622.4:c.155A>C	p.Q52P		ACAN	ENST00000560601.4:c.5899G>T	p.A1967S		HLA-DRB1	ENST00000360004.6:c.196_197delinsAA	p.S66N		TGM7	ENST00000452443.3:c.865G>T	p.V289L		BTBD17	ENST00000375366.4:c.1091G>A	p.W364Ter		ALG1	ENST00000262374.10:c.140C>A	p.P47H
LTBR	ENST00000228918.9:c.827G>A	p.G276E		CHD9	ENST00000447540.6:c.862C>T	p.Q288Ter		FKBP5	ENST00000357266.9:c.642A>T	p.Q214H		LEO1	ENST00000299601.10:c.1906C>T	p.P636S		RNF152	ENST00000312828.4:c.241A>G	p.I81V		ALG1	ENST00000262374.10:c.148C>A	p.Q50K
PDE3A	ENST00000359062.4:c.1054G>A	p.E352K		NAE1	ENST00000290810.8:c.71G>A	p.G24E		GSTA5	ENST00000370989.6:c.557C>G	p.T186S		TLN2	ENST00000636159.2:c.1096C>T	p.P366S		ANKRD24	ENST00000318934.9:c.2279A>C	p.E760A		POLR3E	ENST00000299853.10:c.1635C>G	p.F545L
ADAMTS20	ENST00000389420.8:c.1552C>T	p.H518Y		FOXC2	ENST00000649859.1:c.826A>G	p.M276V		ENPP3	ENST00000357639.8:c.1985C>A	p.P662Q		IGF1R	ENST00000650285.1:c.3109G>A	p.E1037K		RTBDN	ENST00000674343.2:c.647C>T	p.A216V		SRCAP	ENST00000262518.9:c.181C>T	p.P61S
H1-7	ENST00000335017.1:c.182C>T	p.S61F		JPH3	ENST00000284262.3:c.923G>A	p.G308E		THBS2	ENST00000617924.6:c.2344G>A	p.V782M		TPSG1	ENST00000234798.5:c.409C>T	p.L137F		ZNF208	ENST00000397126.9:c.3346G>T	p.E1116Ter		SRCAP	ENST00000262518.9:c.1300A>C	p.S434R
FMNL3	ENST00000335154.10:c.22G>A	p.E8K		VPS53	ENST00000437048.7:c.1747G>C	p.E583Q		ADAP1	ENST00000265846.10:c.454G>A	p.V152M		EME2	ENST00000568449.7:c.304T>C	p.C102R		ZNF208	ENST00000397126.9:c.1080G>C	p.K360N		MYLK3	ENST00000394809.9:c.299T>C	p.M100T
SMARCD1	ENST00000394963.9:c.409-1G>C			ATP1B2	ENST00000250111.9:c.141T>A	p.F47L		AQP1	ENST00000311813.11:c.55C>G	p.L19V		ANKS3	ENST00000304283.9:c.1171A>G	p.M391V		ZNF208	ENST00000397126.9:c.949G>C	p.E317Q		NOD2	ENST00000647318.2:c.2154C>A	p.S718R
SLC4A8	ENST00000453097.7:c.870C>A	p.F290L		DNAH2	ENST00000572933.6:c.6900+1G>A			FKBP6	ENST00000252037.5:c.676T>C	p.S226P		SMG1	ENST00000446231.7:c.6058G>T	p.A2020S		HNRNPUL1	ENST00000392006.8:c.2059_2068del	p.S687GfsTer225		SLC38A7	ENST00000219320.9:c.118G>C	p.E40Q
ZC3H10	ENST00000257940.7:c.1021C>G	p.P341A		HS3ST3A1	ENST00000284110.2:c.296G>A	p.R99H		FGL2	ENST00000248598.6:c.1083A>C	p.K361N		PDILT	ENST00000302451.9:c.813G>T	p.E271D		ZNF284	ENST00000421176.4:c.1760C>G	p.S587Ter		CDT1	ENST00000301019.9:c.366G>T	p.E122D
DDIT3	ENST00000346473.8:c.79G>C	p.E27Q		SLC47A2	ENST00000433844.4:c.873_874delinsTT	p.Q291_A292delinsHS		CACNA2D1	ENST00000356860.8:c.208G>C	p.V70L		DNAH3	ENST00000698260.1:c.9331_9332delinsAA	p.L3111K		PPM1N	ENST00000451287.7:c.874C>T	p.R292C		ZNF276	ENST00000443381.7:c.55G>T	p.G19W
RXYLT1	ENST00000261234.11:c.1281G>A	p.M427I		TOB1	ENST00000499247.3:c.743_744insA	p.P249AfsTer22		TSC22D4	ENST00000300181.7:c.981C>G	p.D327E		TRIM72	ENST00000322122.8:c.1162G>A	p.G388S		FOXA3	ENST00000302177.3:c.497G>T	p.R166L		OR1E2	ENST00000248384.1:c.323C>T	p.S108L
IRAK3	ENST00000261233.9:c.1780A>G	p.K594E		DCAF7	ENST00000614556.5:c.245G>A	p.G82D		PTPRZ1	ENST00000393386.7:c.5308G>A	p.A1770T		ZFHX3	ENST00000268489.10:c.10516_10517delinsGG	p.T3506G		SHANK1	ENST00000293441.6:c.971G>A	p.R324Q		GP1BA	ENST00000329125.6:c.88G>A	p.E30K
CEP83	ENST00000397809.10:c.415G>T	p.E139Ter		PTPRM	ENST00000580170.6:c.2000C>A	p.A667E		DGKI	ENST00000614521.2:c.1418G>T	p.W473L		BORCS6	ENST00000389017.6:c.383G>T	p.R128L		PDIA6	ENST00000272227.8:c.1209C>G	p.F403L		MYO19	ENST00000614623.5:c.2357C>G	p.A786G
NR2C1	ENST00000333003.10:c.145C>T	p.H49Y		SMAD4	ENST00000342988.8:c.931C>T	p.Q311Ter		MGAM	ENST00000475668.6:c.3456del	p.M1153CfsTer36		COX10	ENST00000261643.8:c.34C>G	p.L12V		SNX17	ENST00000233575.7:c.1277G>T	p.R426L		MED1	ENST00000300651.11:c.867_869del	p.S290del
CFAP54	ENST00000524981.9:c.7765G>C	p.D2589H		ZNF407	ENST00000299687.10:c.237T>A	p.D79E		EN2	ENST00000297375.4:c.79G>A	p.G27S		SLC47A1	ENST00000270570.8:c.1199G>A	p.R400K		HEATR5B	ENST00000233099.6:c.127-1G>A			DHX8	ENST00000262415.8:c.2133G>A	p.M711I
SLC25A3	ENST00000552981.6:c.541C>T	p.P181S		CACTIN	ENST00000429344.7:c.192G>C	p.W64C		RIMS2	ENST00000696799.1:c.2158G>T	p.A720S		CASC3	ENST00000264645.12:c.1577G>A	p.R526Q		HAAO	ENST00000294973.11:c.638C>T	p.A213V		KCNH6	ENST00000314672.10:c.758G>A	p.S253N
SLC5A8	ENST00000536262.3:c.1531C>G	p.P511A		ZNF317	ENST00000247956.11:c.118G>A	p.V40M		PALM2AKAP2	ENST00000374530.8:c.2231T>C	p.L744P		HOXB9	ENST00000311177.7:c.30T>G	p.Y10Ter		IL36B	ENST00000259213.9:c.391+1G>A			DNAH17	ENST00000389840.7:c.11945G>A	p.G3982D
NOPCHAP1	ENST00000552951.7:c.41C>A	p.S14Ter		ZNF763	ENST00000358987.8:c.624_625delinsCT	p.V209F		LCN2	ENST00000277480.7:c.419T>C	p.M140T		DLX3	ENST00000434704.2:c.407_424del	p.Y136_A142delinsS		PPIG	ENST00000260970.8:c.1988G>C	p.R663T		TTC39C	ENST00000317571.8:c.1301A>G	p.E434G
P2RX4	ENST00000337233.9:c.1073dup	p.Y359LfsTer15		ZNF433	ENST00000550507.7:c.866G>T	p.S289I		RALGDS	ENST00000372050.8:c.95C>T	p.A32V		ARHGAP28	ENST00000383472.9:c.1076G>T	p.G359V		ERICH2	ENST00000697325.1:c.284G>T	p.G95V		CXXC1	ENST00000285106.11:c.909_912+1del
KNTC1	ENST00000333479.12:c.2059A>G	p.T687A		ZNF101	ENST00000592502.2:c.41C>T	p.T14I		MT-ND6	ENST00000361681.2:c.122T>C	p.V41A		ALPK2	ENST00000361673.4:c.1804T>A	p.C602S		HOXD3	ENST00000683222.1:c.907G>A	p.A303T		ZNF236	ENST00000320610.14:c.1172A>G	p.N391S
PITPNM2	ENST00000320201.10:c.1600C>T	p.R534Ter		ZNF253	ENST00000589717.2:c.1082T>C	p.L361P		MT-CYB	ENST00000361789.2:c.773T>C	p.L258P		TMX3	ENST00000299608.7:c.868A>G	p.M290V		NAB1	ENST00000337386.10:c.157A>T	p.M53L		WDR18	ENST00000585809.6:c.11C>A	p.P4H
TMEM132D	ENST00000422113.7:c.2637G>C	p.Q879H		ZNF257	ENST00000594947.6:c.376_377inv	p.C126H		WNK3	ENST00000354646.6:c.2984C>T	p.T995I		PLK5	ENST00000454744.7:c.97C>T	p.H33Y		DYTN	ENST00000452335.2:c.1136T>C	p.L379P		ICAM5	ENST00000221980.5:c.530G>A	p.R177Q
MMP17	ENST00000360564.5:c.1584_1590dup	p.S531RfsTer22		CEBPA	ENST00000498907.3:c.692_693delinsTT	p.P231L		GPR101	ENST00000651716.2:c.1286C>G	p.T429S		XAB2	ENST00000358368.5:c.1588G>A	p.E530K		ABCA12	ENST00000272895.12:c.5381+1G>A			MAST1	ENST00000251472.9:c.3857_3858delinsTT	p.S1286I
ZNF140	ENST00000355557.7:c.799C>T	p.H267Y		ZFP14	ENST00000270001.12:c.754G>T	p.G252C						ZNF98	ENST00000357774.9:c.388G>T	p.D130Y		STK35	ENST00000381482.8:c.253G>C	p.G85R		IL27RA	ENST00000263379.4:c.1885C>T	p.P629S
LATS2	ENST00000382592.5:c.1950G>C	p.Q650H		WDR87	ENST00000447313.7:c.5397G>C	p.R1799S						DMKN	ENST00000339686.8:c.869G>A	p.S290N		PIGU	ENST00000217446.8:c.319-2_319-1delinsTT			CYP4F2	ENST00000221700.11:c.724C>A	p.H242N
MYCBP2	ENST00000544440.7:c.8874G>C	p.K2958N		RASGRP4	ENST00000615439.5:c.748G>A	p.V250M		Fusion Name	Left Breakpoint	Right Breakpoint		SPRED3	ENST00000691638.1:c.1103C>T	p.A368V		PMEPA1	ENST00000341744.8:c.290G>C	p.S97T		ZNF493	ENST00000392288.7:c.78G>T	p.E26D
PCCA	ENST00000376285.6:c.967C>G	p.L323V		CA11	ENST00000084798.9:c.756G>A	p.W252Ter		VIM--KRT8	chr10:17235389:+	chr12:52898519:-		ZNF836	ENST00000682614.1:c.291_292delinsAG	p.D97_L98delinsEV		SLC2A4RG	ENST00000266077.5:c.6G>T	p.E2D		ZNF792	ENST00000404801.2:c.1203A>C	p.K401N
OR11H6	ENST00000315519.3:c.35T>C	p.V12A		KCNA7	ENST00000221444.2:c.47T>G	p.V16G		KRT8--VIM	chr12:52898679:-	chr10:17235846:+		TNNT1	ENST00000588981.6:c.779A>G	p.H260R		ZNF74	ENST00000400451.7:c.1594G>A	p.E532K		SLC8A2	ENST00000236877.11:c.1003G>T	p.V335L
PARP2	ENST00000429687.8:c.1606C>T	p.P536S		LILRB3	ENST00000445347.2:c.613_614inv	p.W205Q		ZC3H12D--POLR2L	chr6:149450835:-	chr11:840472:-		PFN4	ENST00000313213.5:c.156del	p.F52LfsTer42		NEFH	ENST00000310624.7:c.845C>T	p.A282V		PRPF31	ENST00000321030.9:c.994C>T	p.Q332Ter
FERMT2	ENST00000341590.8:c.434G>A	p.R145K		LENG8	ENST00000326764.10:c.684_685delinsTT	p.P229S		ACTN4--C19orf47	chr19:38647907:+	chr19:40333929:-		GALNT14	ENST00000349752.10:c.915G>T	p.W305C		SLC5A1	ENST00000266088.9:c.1318T>G	p.W440G		LILRB4	ENST00000695418.1:c.166C>G	p.R56G
DAAM1	ENST00000360909.8:c.2886C>G	p.F962L		C19orf18	ENST00000314391.3:c.54C>A	p.C18Ter		MTAP--DMRTA1	chr9:21818202:+	chr9:22451064:+		FBXO41	ENST00000520530.3:c.610C>A	p.R204S		TIMP4	ENST00000287814.5:c.71_72insC	p.L26AfsTer3		PXDN	ENST00000252804.9:c.2730_2731delinsCA	p.D911N
PLEK2	ENST00000216446.9:c.538G>C	p.A180P		TDRD15	ENST00000405799.3:c.1444G>C	p.A482P		ACTN4--C19orf47	chr19:38647907:+	chr19:40328550:-		FER1L5	ENST00000624922.6:c.4249G>A	p.E1417K		GRIP2	ENST00000637182.1:c.11T>G	p.V4G		ODC1	ENST00000234111.9:c.1337G>A	p.G446E
PLEK2	ENST00000216446.9:c.448G>T	p.E150Ter		ZFP36L2	ENST00000282388.4:c.622T>G	p.Y208D		ACTN4--C19orf47	chr19:38647907:+	chr19:40336407:-		ANKRD36B	ENST00000359901.9:c.280G>A	p.V94I		C3orf62	ENST00000343010.8:c.538G>A	p.D180N		SLC66A3	ENST00000295083.8:c.118C>T	p.P40S
PTGR2	ENST00000555661.6:c.772C>G	p.Q258E		SANBR	ENST00000402291.6:c.447_448delinsTT	p.H150Y		ACTN4--C19orf47	chr19:38647907:+	chr19:40326486:-		LONRF2	ENST00000393437.8:c.247G>A	p.G83S		LRIG1	ENST00000273261.8:c.970G>A	p.E324K		GCKR	ENST00000264717.7:c.208A>G	p.T70A
NRXN3	ENST00000335750.7:c.760C>G	p.R254G		SFTPB	ENST00000519937.7:c.515T>G	p.L172R		MOB3A--AP3D1	chr19:2085175:-	chr19:2138714:-		IL1RL1	ENST00000233954.6:c.1423G>T	p.A475S		ROBO1	ENST00000464233.6:c.4555G>A	p.D1519N		XDH	ENST00000379416.4:c.3953G>A	p.C1318Y
BTBD7	ENST00000334746.10:c.2807G>A	p.R936K		PROM2	ENST00000317620.14:c.1565C>T	p.P522L		BOC--FBL	chr3:113274637:+	chr19:39840325:-		FHL2	ENST00000530340.6:c.296C>G	p.S99C		HTR1F	ENST00000319595.7:c.1043C>T	p.T348I		ZFP36L2	ENST00000282388.4:c.597_598insCCGCACC	p.F200PfsTer276
WDR25	ENST00000402312.8:c.327C>G	p.I109M		NCKAP5	ENST00000409261.6:c.520A>T	p.S174C		RECK--ZNF780B	chr9:36037098:+	chr19:40036626:-		MYO7B	ENST00000409816.8:c.3042G>T	p.W1014C		CSNKA2IP	ENST00000637986.2:c.52T>A	p.Y18N		TTC7A	ENST00000319190.11:c.296T>C	p.M99T
CRIP2	ENST00000329146.9:c.335G>C	p.R112T		NEB	ENST00000397345.8:c.1764C>A	p.N588K		ACTN4--C19orf47	chr19:38647907:+	chr19:40336224:-		GPR148	ENST00000309926.4:c.469C>T	p.L157F		LSAMP	ENST00000474851.1:c.40G>A	p.E14K		FOXN2	ENST00000340553.8:c.1192A>G	p.K398E
DPH6	ENST00000256538.9:c.751-2_751delinsTTT			IFIH1	ENST00000649979.2:c.2500G>T	p.A834S		GAREM1--NOL4	chr18:32392895:-	chr18:34093597:-		LCT	ENST00000264162.7:c.4012G>T	p.D1338Y		CASR	ENST00000639785.2:c.1175G>A	p.R392Q		PROM2	ENST00000317620.14:c.682+2T>A
ZNF106	ENST00000564754.7:c.3869C>A	p.S1290Y		HOXD10	ENST00000249501.5:c.62C>T	p.A21V		ACTN4--AKT2	chr19:38647907:+	chr19:40265351:-		ABCB11	ENST00000650372.1:c.256A>C	p.M86L		PARP9	ENST00000682323.1:c.1411A>G	p.R471G		NPAS2	ENST00000335681.10:c.1515C>G	p.I505M
MFAP1	ENST00000267812.4:c.427G>C	p.E143Q		ANKRD44	ENST00000282272.15:c.315G>T	p.K105N		PREP--AL590428.1	chr6:105352972:-	chr6:73695575:-		GAD1	ENST00000358196.8:c.55C>T	p.P19S		ATP2C1	ENST00000510168.6:c.206A>G	p.E69G		MAP4K4	ENST00000324219.9:c.1213C>A	p.Q405K
SLC27A2	ENST00000267842.10:c.1383C>G	p.F461L		BOLL	ENST00000392296.9:c.552G>T	p.Q184H		P4HB--ACTN4	chr17:81843862:-	chr19:38724300:+		PIKFYVE	ENST00000264380.9:c.1541C>G	p.S514C		ASTE1	ENST00000264992.8:c.1232del	p.N411IfsTer10		GLI2	ENST00000361492.9:c.2636C>T	p.A879V
DMXL2	ENST00000560891.6:c.2605G>C	p.E869Q		GLB1L	ENST00000295759.12:c.1034T>C	p.L345P		MTAP--DMRTA1	chr9:21818202:+	chr9:22451202:+		MYH7B	ENST00000262873.13:c.4180G>C	p.E1394Q		SLCO2A1	ENST00000310926.11:c.1727T>C	p.I576T		MARCHF7	ENST00000409175.6:c.1453C>G	p.R485G
WDR72	ENST00000360509.10:c.2936G>A	p.R979K		SPEG	ENST00000312358.12:c.838C>T	p.R280C		KRT8--VIM	chr12:52900588:-	chr10:17233770:+		SERINC3	ENST00000342374.5:c.1259T>C	p.M420T		AMOTL2	ENST00000249883.10:c.1798C>T	p.R600Ter		XIRP2	ENST00000409195.6:c.753_754delinsTT	p.P252S
ZNF280D	ENST00000267807.12:c.2462C>G	p.S821Ter		ASIC4	ENST00000358078.5:c.272G>T	p.G91V						SPATC1L	ENST00000291672.6:c.272G>T	p.C91F		AMOTL2	ENST00000249883.10:c.623G>C	p.G208A		SP9	ENST00000394967.3:c.338C>A	p.A113E
VPS13C	ENST00000644861.2:c.2803C>G	p.L935V		IQCA1	ENST00000409907.8:c.1892_1893delinsTT	p.S631F						CRYBA4	ENST00000354760.4:c.295T>A	p.C99S		KY	ENST00000423778.7:c.1612T>A	p.F538I		FSIP2	ENST00000424728.6:c.4485A>C	p.L1495F
PML	ENST00000268058.8:c.1258G>C	p.E420Q		OR6B2	ENST00000319423.5:c.886G>A	p.E296K						ATP2B2	ENST00000360273.7:c.385G>T	p.E129Ter		A4GNT	ENST00000236709.4:c.803G>T	p.W268L		PLEKHM3	ENST00000427836.8:c.1498A>G	p.T500A
IREB2	ENST00000258886.13:c.2343C>G	p.F781L		TGM6	ENST00000202625.7:c.1783A>G	p.K595E						BTD	ENST00000643237.3:c.652G>T	p.G218C		HPS3	ENST00000296051.7:c.2326C>T	p.Q776Ter		ARMC9	ENST00000611582.5:c.1733G>T	p.G578V
ADAMTS7	ENST00000388820.5:c.112G>A	p.E38K		FASTKD5	ENST00000380266.4:c.2215G>T	p.E739Ter						DCLK3	ENST00000636136.2:c.1525C>T	p.R509W		PHC3	ENST00000495893.7:c.1828G>A	p.E610K		CHRNG	ENST00000651502.1:c.1043T>C	p.L348P
TLNRD1	ENST00000267984.4:c.810C>G	p.F270L		HAO1	ENST00000378789.4:c.1112G>T	p.Ter371LextTer18						TTC21A	ENST00000683103.1:c.1055C>G	p.A352G		UGT2B28	ENST00000335568.10:c.1555T>A	p.F519I		TRPM8	ENST00000324695.9:c.3011del	p.E1004GfsTer22
IL16	ENST00000683961.1:c.2242G>A	p.E748K		E2F1	ENST00000343380.6:c.497G>A	p.R166H						CCDC80	ENST00000206423.8:c.892G>T	p.G298Ter		ENAM	ENST00000396073.4:c.818G>T	p.S273I		GPC1	ENST00000264039.7:c.1185C>A	p.S395R
RAMAC	ENST00000304191.4:c.302C>T	p.P101L		GGT7	ENST00000336431.10:c.1474del	p.L492Ter						C3orf22	ENST00000318225.3:c.257C>G	p.P86R		ANKRD17	ENST00000358602.9:c.6776A>T	p.E2259V		CYP24A1	ENST00000216862.8:c.1324C>T	p.Q442Ter
POLG	ENST00000268124.11:c.3155del	p.G1052AfsTer42		CHD6	ENST00000373233.8:c.8066G>A	p.S2689N						CPNE4	ENST00000429747.6:c.1513T>C	p.F505L		ANK2	ENST00000357077.9:c.5834C>T	p.T1945M		RRP1B	ENST00000340648.6:c.1558C>A	p.L520I
WDR93	ENST00000268130.12:c.253G>A	p.E85K		WFDC6	ENST00000372670.8:c.14G>A	p.G5E						DNAJC13	ENST00000260818.11:c.840A>C	p.E280D		PCDH10	ENST00000264360.7:c.2644C>G	p.R882G		MGAT3	ENST00000341184.7:c.1537T>G	p.W513G
HDDC3	ENST00000394272.8:c.10G>A	p.E4K		KCNQ2	ENST00000359125.7:c.1900G>A	p.E634K						SLITRK3	ENST00000475390.2:c.2859C>A	p.Y953Ter		SMARCA5	ENST00000283131.4:c.2053A>G	p.T685A		CYP2D7	ENST00000433992.2:c.1430A>C	p.H477P
MRPL28	ENST00000199706.13:c.103_105del	p.E35del		SOX18	ENST00000340356.9:c.737G>A	p.R246H						GOLIM4	ENST00000470487.6:c.505T>G	p.S169A		IQCM	ENST00000636793.2:c.291G>T	p.E97D		ITGA9	ENST00000264741.10:c.659C>T	p.T220I
TRAP1	ENST00000246957.10:c.1453G>C	p.E485Q		OPRL1	ENST00000336866.7:c.553G>A	p.V185I						CLDN16	ENST00000264734.3:c.361G>A	p.G121R		MAB21L2	ENST00000317605.6:c.487A>T	p.R163W		SFMBT1	ENST00000394752.8:c.725C>G	p.A242G
TRAP1	ENST00000246957.10:c.1327G>C	p.D443H		ITSN1	ENST00000381318.8:c.5033C>T	p.T1678M						CCDC50	ENST00000392455.9:c.318G>T	p.E106D		HCN1	ENST00000303230.6:c.2362G>A	p.A788T		NFKBIZ	ENST00000326172.9:c.854C>T	p.S285F
TNRC6A	ENST00000395799.8:c.4084C>T	p.L1362F		MX1	ENST00000398598.8:c.730+1G>A							PIGX	ENST00000392391.9:c.621G>A	p.M207I		AP3B1	ENST00000255194.11:c.1874C>T	p.T625I		BBX	ENST00000325805.13:c.2129G>A	p.R710Q
RNF40	ENST00000324685.11:c.208G>A	p.E70K		CCDC117	ENST00000249064.9:c.710C>G	p.A237G						POLR2B	ENST00000314595.6:c.65G>T	p.W22L		CEP120	ENST00000306467.10:c.1393G>A	p.A465T		ZXDC	ENST00000389709.8:c.1623C>A	p.D541E
ITGAM	ENST00000544665.9:c.2293C>T	p.P765S		CBX6	ENST00000407418.8:c.947_948delinsTT	p.S316F						LINC02483	ENST00000512043.1:n.301-2A>T			ADAMTS19	ENST00000274487.9:c.2252G>A	p.G751E		PLXNA1	ENST00000393409.3:c.1124C>A	p.S375Y
SHCBP1	ENST00000303383.8:c.502C>A	p.L168M		FYCO1	ENST00000296137.7:c.2614G>A	p.A872T						CXCL9	ENST00000264888.6:c.311A>C	p.K104T		FNIP1	ENST00000510461.6:c.1465A>G	p.S489G		CP	ENST00000264613.11:c.2662G>T	p.D888Y
VPS35	ENST00000299138.12:c.2300A>G	p.N767S		MST1R	ENST00000296474.8:c.1880+2T>C							THAP9	ENST00000302236.10:c.2156C>G	p.A719G		WNT8A	ENST00000506684.6:c.322G>A	p.A108T		GAK	ENST00000314167.9:c.1445T>C	p.L482P
FXR2	ENST00000250113.12:c.1123C>T	p.R375C		ITIH3	ENST00000449956.3:c.1708C>A	p.R570S						DSPP	ENST00000651931.1:c.3887A>G	p.H1296R		TENM2	ENST00000518659.6:c.4888G>A	p.D1630N		DRD5	ENST00000304374.4:c.241G>A	p.V81M
MYH13	ENST00000252172.9:c.2834G>A	p.R945K		PXK	ENST00000356151.7:c.1106C>T	p.A369V						PDHA2	ENST00000295266.6:c.607G>T	p.A203S		RNF44	ENST00000274811.9:c.853C>T	p.Q285Ter		FAM184B	ENST00000265018.4:c.1718G>A	p.G573E
KSR1	ENST00000644974.2:c.2420C>T	p.S807F		CRYBG3	ENST00000389622.7:c.5633A>G	p.E1878G						RAP1GDS1	ENST00000408927.8:c.1529C>T	p.A510V		ADAMTS2	ENST00000251582.12:c.2178G>C	p.K726N		UGDH	ENST00000316423.11:c.598G>T	p.E200Ter
ATAD5	ENST00000321990.5:c.3641C>T	p.S1214L		CRYBG3	ENST00000389622.7:c.6582G>T	p.K2194N						ZGRF1	ENST00000505019.6:c.749G>C	p.R250T		HFE	ENST00000357618.10:c.218C>T	p.P73L		TRAPPC11	ENST00000334690.11:c.412G>T	p.V138F
ATAD5	ENST00000321990.5:c.4595C>T	p.S1532L		CD200R1	ENST00000308611.8:c.737G>T	p.G246V						PABPC4L	ENST00000421491.4:c.1056G>T	p.M352I		OR12D1	ENST00000514827.2:c.74T>C	p.L25P		CLPTM1L	ENST00000320895.10:c.1563del	p.N521KfsTer31
RDM1	ENST00000620284.5:c.85G>A	p.E29K		POLQ	ENST00000264233.6:c.5456C>G	p.S1819Ter						LRAT	ENST00000336356.4:c.605G>T	p.G202V		MUC22	ENST00000561890.1:c.3870_3871inv	p.A1291T		DNAH5	ENST00000265104.5:c.7445G>T	p.R2482L
RDM1	ENST00000620284.5:c.36G>C	p.E12D		FBXO40	ENST00000338040.6:c.2031C>A	p.D677E						GUCY1A1	ENST00000506455.6:c.1502A>G	p.Q501R		CRISP3	ENST00000263045.9:c.515A>G	p.N172S		C5orf22	ENST00000325366.14:c.444_445insA	p.Q149TfsTer15
MLLT6	ENST00000621332.5:c.169C>G	p.Q57E		RHO	ENST00000296271.4:c.560G>A	p.C187Y						ADAM29	ENST00000359240.7:c.2399_2400inv	p.T800M		FBXO9	ENST00000323557.12:c.31G>A	p.D11N		C6	ENST00000337836.10:c.533C>A	p.A178E
PPP1R1B	ENST00000254079.9:c.288G>C	p.L96F		COL6A6	ENST00000358511.11:c.6538_6539insC	p.I2180TfsTer7						DHX29	ENST00000251636.10:c.2846G>C	p.G949A		KIAA0408	ENST00000483725.8:c.1176G>A	p.M392I		ADGRV1	ENST00000405460.9:c.3232G>A	p.E1078K
WNT9B	ENST00000290015.7:c.697G>C	p.E233Q		BFSP2	ENST00000302334.3:c.397G>A	p.E133K						TENT2	ENST00000453514.6:c.500G>A	p.C167Y		TIAM2	ENST00000682666.1:c.269C>A	p.A90D		KIAA0825	ENST00000682413.1:c.1566_1573del	p.K522NfsTer41
ANKRD40	ENST00000285243.7:c.835G>A	p.E279K		DZIP1L	ENST00000327532.7:c.1476A>T	p.R492S						FBXL17	ENST00000542267.7:c.695C>T	p.P232L		DNAH11	ENST00000409508.8:c.5170G>A	p.A1724T		FAM174A	ENST00000312637.5:c.364C>T	p.Q122Ter
OR4D2	ENST00000545221.2:c.260C>G	p.S87C		TP63	ENST00000264731.8:c.1510C>T	p.P504S						YTHDC2	ENST00000161863.9:c.2436G>T	p.M812I		ELMO1	ENST00000310758.9:c.670A>C	p.T224P		GIN1	ENST00000399004.7:c.1312C>T	p.Q438Ter
APOH	ENST00000205948.11:c.222C>G	p.I74M		RNF212	ENST00000433731.7:c.566G>A	p.G189E						PRDM6	ENST00000407847.5:c.1638C>G	p.N546K		GPR141	ENST00000334425.2:c.863G>T	p.S288I		MAN2A1	ENST00000261483.5:c.52G>C	p.V18L
BPTF	ENST00000306378.11:c.1090C>G	p.L364V		SPON2	ENST00000290902.10:c.382G>A	p.A128T						KIF20A	ENST00000394894.8:c.962G>A	p.S321N		GLI3	ENST00000395925.8:c.3067C>T	p.R1023C		PCDHA1	ENST00000504120.4:c.1354G>A	p.A452T
SLC39A11	ENST00000255559.8:c.376G>T	p.D126Y		PGM2	ENST00000381967.9:c.933C>A	p.D311E						PCDHA2	ENST00000526136.2:c.764C>A	p.T255K		ADCY1	ENST00000297323.12:c.101G>A	p.R34Q		PCDHA10	ENST00000307360.6:c.1387G>A	p.V463M
RAC3	ENST00000306897.9:c.579G>C	p.Ter193YextTer45		ADGRL3	ENST00000683033.1:c.874C>T	p.R292C						DPYSL3	ENST00000343218.10:c.234del	p.I81SfsTer28		ZNF680	ENST00000309683.11:c.1130C>T	p.S377F		SLC26A2	ENST00000286298.5:c.339G>T	p.M113I
OGFOD3	ENST00000313056.10:c.353C>T	p.T118I		GC	ENST00000273951.13:c.953C>T	p.A318V						ABLIM3	ENST00000309868.12:c.857C>A	p.S286Y		PLXNA4	ENST00000321063.9:c.3796G>C	p.E1266Q		KIF4B	ENST00000435029.6:c.435T>A	p.N145K
DLGAP1	ENST00000315677.8:c.2899G>C	p.E967Q		FRAS1	ENST00000512123.4:c.4159_4160delinsTT	p.A1387L						SLC36A1	ENST00000243389.8:c.1228G>A	p.A410T		PTN	ENST00000348225.7:c.361A>G	p.S121G		SPDL1	ENST00000265295.9:c.577C>T	p.Q193Ter
RAB31	ENST00000578921.6:c.209C>A	p.S70Ter		BMP3	ENST00000282701.4:c.1278_1279insT	p.G427WfsTer8						DTNBP1	ENST00000344537.10:c.450G>A	p.M150I		TPK1	ENST00000360057.7:c.140G>A	p.G47E		H2AC16	ENST00000613174.2:c.43G>A	p.A15T
GREB1L	ENST00000424526.7:c.5648T>C	p.L1883S		PCDH10	ENST00000264360.7:c.1268G>A	p.R423Q						GABBR1	ENST00000377034.9:c.2572C>T	p.R858C		XPO7	ENST00000252512.14:c.2397C>A	p.F799L		HLA-B	ENST00000412585.7:c.419_420delinsTA	p.Y140L
ZNF521	ENST00000361524.8:c.2795G>A	p.C932Y		MAML3	ENST00000509479.6:c.1880C>T	p.P627L						HLA-C	ENST00000376228.10:c.880_881delinsTG	p.L294C		HGSNAT	ENST00000379644.9:c.160G>T	p.A54S		HLA-DRB1	ENST00000360004.6:c.196_197delinsAA	p.S66N
ZNF521	ENST00000361524.8:c.2267C>T	p.S756F		TKTL2	ENST00000280605.5:c.664G>T	p.V222L						GCLC	ENST00000650454.1:c.926G>C	p.R309P		NSMAF	ENST00000038176.8:c.1302C>G	p.N434K		FGD2	ENST00000274963.13:c.881T>A	p.M294K
SLC14A2	ENST00000255226.11:c.2348C>T	p.A783V		TLL1	ENST00000061240.7:c.1408G>T	p.E470Ter						GFRAL	ENST00000340465.2:c.1148G>C	p.R383T		WWP1	ENST00000517970.6:c.1201G>C	p.D401H		LAMA4	ENST00000230538.12:c.3385G>A	p.A1129T
HAUS1	ENST00000282058.11:c.766G>A	p.E256K		WDR17	ENST00000508596.6:c.3628G>A	p.E1210K						ARFGEF3	ENST00000251691.5:c.1180del	p.I394FfsTer18		KCNQ3	ENST00000388996.10:c.848A>G	p.E283G		SNX8	ENST00000222990.8:c.11G>T	p.R4L
HCN2	ENST00000251287.3:c.1488C>A	p.F496L		ENPP6	ENST00000296741.7:c.682G>C	p.G228R						PRKN	ENST00000366898.6:c.756G>T	p.Q252H		COL22A1	ENST00000303045.11:c.4777C>T	p.P1593S		HEPACAM2	ENST00000394468.7:c.262G>T	p.V88L
PLPPR3	ENST00000520876.8:c.1691C>G	p.S564C		NKD2	ENST00000296849.10:c.709G>T	p.V237L						DACT2	ENST00000366795.4:c.169G>T	p.A57S		SMC5	ENST00000361138.7:c.2489G>A	p.G830D		PRKAR2B	ENST00000265717.5:c.541G>C	p.V181L
ONECUT3	ENST00000382349.5:c.1193-2_1193-1delinsCC			IRX4	ENST00000231357.7:c.1371G>A	p.W457Ter						IGF2BP3	ENST00000258729.8:c.1009G>T	p.A337S		ZFAND5	ENST00000376962.10:c.292_296del	p.T98AfsTer41		IQUB	ENST00000324698.11:c.1142G>A	p.R381K
SF3A2	ENST00000221494.10:c.1000_1002del	p.P334del		DNAH5	ENST00000265104.5:c.9503G>C	p.R3168P						POU6F2	ENST00000518318.7:c.418_419delinsAA	p.P140K		ORM1	ENST00000259396.9:c.101C>A	p.A34D		ADCK2	ENST00000072869.9:c.249C>G	p.S83R
NCLN	ENST00000246117.9:c.1207C>T	p.R403W		CDH12	ENST00000382254.6:c.70C>A	p.Q24K						EGFR	ENST00000275493.7:c.2369C>T	p.T790M		PSMD5	ENST00000210313.8:c.909G>C	p.M303I		TDRP	ENST00000324079.11:c.323G>A	p.G108D
ANKRD24	ENST00000318934.9:c.665G>A	p.C222Y		CDH10	ENST00000264463.8:c.1433G>A	p.R478K						EGFR	ENST00000275493.7:c.2573T>G	p.L858R		MT-ND6	ENST00000361681.2:c.92T>C	p.V31A		FGL1	ENST00000427924.5:c.292A>G	p.K98E
SEMA6B	ENST00000586582.6:c.2086C>T	p.Q696Ter		PDZD2	ENST00000438447.2:c.1982G>A	p.R661Q						MUC12	ENST00000536621.6:c.10892C>A	p.S3631Y		SHOX	ENST00000381575.6:c.675_676delinsGC	p.Ter226RextTer22		ST18	ENST00000689386.1:c.2926G>A	p.E976K
CLEC4M	ENST00000327325.10:c.136C>G	p.L46V		GHR	ENST00000230882.9:c.430G>A	p.D144N						TCAF1	ENST00000479870.6:c.390C>A	p.Y130Ter		CCNB3	ENST00000376042.6:c.205-4_206del			PKHD1L1	ENST00000378402.10:c.8600C>T	p.S2867F
ZNF699	ENST00000591998.6:c.4G>A	p.E2K		DMGDH	ENST00000255189.8:c.745+2T>G							MYBL1	ENST00000522677.8:c.288G>T	p.Q96H		IQSEC2	ENST00000642864.1:c.757G>A	p.G253S		ZFAT	ENST00000377838.8:c.206T>C	p.V69A
CALR3	ENST00000269881.8:c.508C>A	p.H170N		VCAN	ENST00000265077.8:c.10063+1G>A							ZFHX4	ENST00000651372.2:c.506C>G	p.S169C		CITED1	ENST00000651998.1:c.53C>T	p.A18V		VLDLR	ENST00000382100.8:c.1559T>C	p.V520A
COLGALT1	ENST00000252599.9:c.140C>T	p.S47L		MEF2C	ENST00000504921.7:c.658C>T	p.R220Ter						ZFHX4	ENST00000651372.2:c.1085G>A	p.G362D		FAM133A	ENST00000683942.1:c.671A>G	p.K224R		MPDZ	ENST00000319217.12:c.5731G>A	p.D1911N
KMT2B	ENST00000420124.4:c.6779_6781delinsCCC	p.L2260_T2261delinsPP		SOWAHA	ENST00000378693.4:c.946G>C	p.V316L						ZFHX4	ENST00000651372.2:c.2444C>T	p.P815L		DIAPH2	ENST00000324765.13:c.740_741insTTTTTTT	p.L247FfsTer10		ASTN2	ENST00000313400.9:c.2020G>C	p.V674L
SHKBP1	ENST00000291842.10:c.1049-1G>C			FSTL4	ENST00000265342.12:c.379G>A	p.V127I						ZFHX4	ENST00000651372.2:c.5681C>G	p.S1894C		IL1RAPL2	ENST00000372582.6:c.453A>C	p.K151N		OR5C1	ENST00000373680.3:c.511A>G	p.S171G
SHKBP1	ENST00000291842.10:c.1858C>G	p.L620V		VDAC1	ENST00000265333.8:c.68-2A>T							ESRP1	ENST00000433389.8:c.1167G>T	p.K389N		GPR101	ENST00000651716.2:c.26C>T	p.T9M		SLC27A4	ENST00000300456.5:c.461C>A	p.A154D
ITPKC	ENST00000263370.3:c.350G>C	p.R117T		CDC23	ENST00000394886.7:c.733G>T	p.E245Ter						TRPS1	ENST00000395715.8:c.3452G>T	p.C1151F		PASD1	ENST00000370357.5:c.2000C>T	p.S667F		MT-ND1	ENST00000361390.2:c.2T>C	p.M1?
ITPKC	ENST00000263370.3:c.475G>A	p.E159K		HSPA9	ENST00000297185.9:c.1916C>T	p.S639F						PHF20L1	ENST00000395386.7:c.938C>T	p.S313L						CA5B	ENST00000318636.8:c.194C>T	p.S65L
ITPKC	ENST00000263370.3:c.874G>A	p.D292N		PCDHA7	ENST00000525929.2:c.1289G>A	p.G430E						PHF20L1	ENST00000395386.7:c.965del	p.N322MfsTer42		Fusion Name	Left Breakpoint	Right Breakpoint		NAP1L2	ENST00000373517.4:c.1116T>G	p.N372K
ITPKC	ENST00000263370.3:c.895G>A	p.E299K		SLC34A1	ENST00000324417.6:c.917G>A	p.C306Y						CDKN2A	ENST00000304494.10:c.205G>T	p.E69Ter		CAPZA2--UBB	chr7:116862650:+	chr17:16381902:+		TENT5D	ENST00000308293.6:c.557T>C	p.F186S
AXL	ENST00000301178.9:c.1876G>T	p.G626Ter		H3C4	ENST00000356476.3:c.244G>C	p.D82H						FXN	ENST00000484259.3:c.292C>A	p.L98I		CAPZA2--CSDE1	chr7:116862650:+	chr1:114739725:-		FMR1	ENST00000370475.9:c.1148T>C	p.V383A
FOXA3	ENST00000302177.3:c.151C>T	p.P51S		SKIC2	ENST00000375394.7:c.1540C>T	p.H514Y						ANKS6	ENST00000353234.5:c.1064A>T	p.Q355L		MET--TES	chr7:116741025:+	chr7:116234534:+		ZFP92	ENST00000338647.7:c.1050C>A	p.C350Ter
PRR12	ENST00000418929.7:c.2905G>A	p.E969K		HLA-DQB2	ENST00000437316.7:c.109_110delinsTA	p.V37Y						PIERCE1	ENST00000429260.7:c.283C>G	p.R95G		MET--ST7	chr7:116731859:+	chr7:117170862:+		L1CAM	ENST00000370060.7:c.1600A>G	p.R534G
AP2A1	ENST00000354293.10:c.1546C>T	p.R516C		BLTP3A	ENST00000192788.6:c.322C>T	p.L108F						QSOX2	ENST00000358701.10:c.1324G>T	p.E442Ter		EIF3E--RSPO2	chr8:108248613:-	chr8:108082807:-
LILRA5	ENST00000432233.8:c.585C>A	p.F195L		PTCHD4	ENST00000339488.9:c.2459C>A	p.A820D						RBM10	ENST00000377604.8:c.2519del	p.G840AfsTer7		MYO5C--FAM227B	chr15:52272580:-	chr15:49331849:-		Fusion Name	Left Breakpoint	Right Breakpoint
ASAP2	ENST00000281419.8:c.170C>A	p.S57Y		KIAA1586	ENST00000370733.5:c.1870C>T	p.H624Y						SYN1	ENST00000295987.13:c.747G>C	p.Q249H		EIF3E--RSPO2	chr8:108248613:-	chr8:107989244:-		RPL23AP35--RPL23AP64	chr2:186261543:-	chr11:119003139:-
NBAS	ENST00000281513.10:c.4543G>C	p.E1515Q		CYB5R4	ENST00000369681.10:c.1111G>C	p.D371H						DACH2	ENST00000373125.9:c.593C>T	p.T198I		MYH9--FOXRED2	chr22:36387807:-	chr22:36493803:-		RPL37--RPL37P15	chr5:40832542:-	chr6:70098478:-
TMEM214	ENST00000238788.14:c.1949A>G	p.E650G		GJA10	ENST00000369352.1:c.127G>A	p.D43N						ACTRT1	ENST00000371124.5:c.629C>T	p.A210V		MYO5C--FAM227B	chr15:52272580:-	chr15:49335370:-		PPIB--PPIAP16	chr15:64156732:-	chr3:57942208:+
ALK	ENST00000389048.8:c.1744T>G	p.W582G		PACRG	ENST00000366888.7:c.439C>T	p.P147S						IGSF1	ENST00000361420.8:c.2530G>T	p.G844Ter		MYO5C--FAM227B	chr15:52271763:-	chr15:49331849:-		MT-ND4--MTND4P27	chrM:11910:+	chr2:130279887:+
SOS1	ENST00000402219.8:c.2671G>C	p.E891Q		SDK1	ENST00000404826.7:c.3209C>A	p.P1070H										RPL35A--RPL35AP30	chr3:197951299:+	chr12:119959579:+		COX6CP1--COX6C	chr16:11904126:-	chr8:99892008:-
DCTN1	ENST00000628224.3:c.2335G>A	p.D779N		MALSU1	ENST00000466681.2:c.458G>A	p.R153H										UBE4A--TTC36	chr11:118392895:+	chr11:118527405:+		MT-ND1--MTND1P27	chrM:4140:+	chr2:140220678:-
DPP10	ENST00000410059.6:c.425C>T	p.A142V		NPC1L1	ENST00000381160.8:c.3659A>T	p.N1220I										MET--TES	chr7:116700284:+	chr7:116257294:+		MTATP6P1--MTATP6P31	chr1:634078:+	chr6:153667022:+
KYNU	ENST00000264170.9:c.1315C>A	p.P439T		AUTS2	ENST00000342771.10:c.3097C>T	p.P1033S						Fusion Name	Left Breakpoint	Right Breakpoint		ACTG1--FTH1	chr17:81512734:-	chr11:61964891:-		MT-ND1--MTND1P27	chrM:4146:+	chr2:140220672:-
PKP4	ENST00000389759.8:c.632G>A	p.R211K		CALN1	ENST00000395275.7:c.349G>A	p.V117M						PKM--PPIA	chr15:72202531:-	chr7:44796692:+		CABLES1--GABRG2	chr18:23136607:+	chr5:162142164:+		PFN1P11--PFN1	chr10:102845265:-	chr17:4946738:-
SCN3A	ENST00000283254.12:c.5698G>C	p.E1900Q		CD36	ENST00000447544.7:c.1213C>G	p.L405V						RPL37--RPL37P15	chr5:40832542:-	chr6:70098478:-		THAP3--ZBTB48	chr1:6632921:+	chr1:6581022:+		AMY2A--ACTG1	chr1:103616887:+	chr17:81510295:-
STK39	ENST00000355999.5:c.343C>T	p.Q115Ter		ELAPOR2	ENST00000450689.7:c.2500G>A	p.A834T						SNX32--ACTB	chr11:65858171:+	chr7:5528529:-		CAPZA2--MET	chr7:116862650:+	chr7:116731668:+		MT-CYB--MTCYBP37	chrM:15288:+	chr5:8619721:+
LRP2	ENST00000649046.1:c.8806G>T	p.D2936Y		GATAD1	ENST00000287957.5:c.37A>T	p.K13Ter						TMSB10--RPS2P55	chr2:84906522:+	chrX:40935172:-		CAPZA2--ACTB	chr7:116862650:+	chr7:5529400:-		MT-ND2--MTND2P19	chrM:4782:+	chr2:140220059:-
FASTKD1	ENST00000453153.7:c.602C>G	p.S201C		MCM7	ENST00000303887.10:c.1243A>T	p.T415S						PAK4--SLC24A4	chr19:39125919:+	chr14:92433912:+		ANXA2--RPL5	chr15:60364429:-	chr1:92836190:+		RPL23AP35--RPL23AP64	chr2:186261534:-	chr11:119003130:-
DNAJC10	ENST00000264065.12:c.822G>C	p.Q274H		SYPL1	ENST00000455385.7:c.98G>T	p.C33F						MAMLD1--CD99L2	chrX:150445612:+	chrX:150795486:-		TTBK2--LINC01581	chr15:42783419:-	chr15:93962932:-		RPL23AP64--RPL23AP44	chr11:119003078:-	chr5:121575916:-
PLCL1	ENST00000428675.6:c.2674C>T	p.H892Y		DLD	ENST00000205402.10:c.916T>G	p.C306G						ANO6--DDN-AS1	chr12:45216391:+	chr12:49009309:+		TTBK2--LINC01581	chr15:42783419:-	chr15:93975406:-
CASP8	ENST00000673742.1:c.184_186del	p.L62del		TRIM24	ENST00000343526.9:c.2299A>G	p.S767G						ZNF404--CACNA1A	chr19:43883956:-	chr19:13519503:-		FLNB--S100A4	chr3:58143613:+	chr1:153544809:-
MROH2A	ENST00000389758.4:c.1998G>C	p.L666F		BRAF	ENST00000646891.2:c.1799T>A	p.V600E						ANO6--DDN-AS1	chr12:45228273:+	chr12:49009309:+		CAPZA2--TES	chr7:116862650:+	chr7:116249020:+
FAM110A	ENST00000381941.8:c.862C>T	p.R288W		BRAF	ENST00000646891.2:c.356C>G	p.T119S						MIF-AS1--RPS15	chr22:23894464:-	chr19:1438814:+		THAP3--ZBTB48	chr1:6632495:+	chr1:6586695:+
ADAM33	ENST00000356518.7:c.217G>A	p.E73K		NOBOX	ENST00000467773.1:c.467_468delinsAA	p.G156E						ANO6--DDN-AS1	chr12:45216391:+	chr12:49018236:+		HDLBP--KRT18	chr2:241233820:-	chr12:52952722:+
CDS2	ENST00000460006.6:c.417C>G	p.F139L		ZNF282	ENST00000610704.5:c.1762C>A	p.H588N						SLC9A7--OGT	chrX:46682336:-	chrX:71555954:+		HSPD1--CALM2	chr2:197495294:-	chr2:47170764:-
PYGB	ENST00000216962.9:c.148del	p.R50AfsTer52		NOS3	ENST00000297494.8:c.1132-1G>A							KRT8P3--VIM	chr8:61579420:+	chr10:17235845:+		RPL13--ZFAS1	chr16:89561063:+	chr20:49280903:+
ID1	ENST00000376112.4:c.88G>C	p.E30Q		KMT2C	ENST00000262189.11:c.7243C>T	p.P2415S						ZNF595--PIGG	chr4:53491:+	chr4:515973:+		RPL15--KRT18	chr3:23917239:+	chr12:52949173:+
zzzzzzzzzzzzzzzzzzzzzzzzzzzzzz	ENST00000375687.10:c.2242C>T	p.Q748Ter		TNFRSF10A	ENST00000221132.8:c.989_990delinsTT	p.S330F						MIF-AS1--PKM	chr22:23894435:-	chr15:72231179:-		RPL18--RPS7	chr19:48616726:-	chr2:3575592:+
ASXL1	ENST00000375687.10:c.2762C>T	p.S921F		NEFM	ENST00000221166.10:c.1979C>A	p.P660Q						SNX32--LDHA	chr11:65858149:+	chr11:18394564:+		ZFAS1--RPLP1	chr20:49279208:+	chr15:69455170:+
ARHGAP40	ENST00000373345.9:c.1880+1G>A			WRN	ENST00000298139.7:c.3763C>G	p.L1255V						ANO6--DDN-AS1	chr12:45228273:+	chr12:49018236:+
ZBP1	ENST00000371173.8:c.776C>T	p.S259F		ARFGEF1	ENST00000262215.8:c.4353G>T	p.M1451I						MIF-AS1--AC018738.1	chr22:23894432:-	chr2:231256085:+
GRIK1	ENST00000327783.9:c.1986C>G	p.I662M		LAPTM4B	ENST00000521545.7:c.263T>A	p.M88K						PTMA--NPM1P27	chr2:231711947:+	chr5:93683279:-
GRIK1	ENST00000327783.9:c.1940C>G	p.S647W		LURAP1L	ENST00000319264.4:c.670T>C	p.Y224H						TAGLN2--MT-ATP6	chr1:159918607:-	chrM:8622:+
PSMG1	ENST00000331573.8:c.272G>A	p.G91E		TMEM8B	ENST00000643932.2:c.2557G>A	p.E853K						ZNF283--NUMB	chr19:43837179:+	chr14:73410068:-
YDJC	ENST00000292778.11:c.13C>T	p.R5C		PGAP4	ENST00000374848.8:c.770C>T	p.P257L						STK24--RNF113B	chr13:98519243:-	chr13:98176176:-
MYH9	ENST00000216181.11:c.502C>A	p.Q168K		KLF4	ENST00000374672.5:c.1043A>C	p.Y348S
EP300	ENST00000263253.9:c.5852del	p.P1951QfsTer9		CRB2	ENST00000373631.8:c.3098C>T	p.A1033V
TCF20	ENST00000677622.1:c.5032G>T	p.E1678Ter		NHS	ENST00000676302.1:c.2488T>G	p.L830V
SELENOO	ENST00000380903.7:c.349G>A	p.E117K		CDKL5	ENST00000623535.2:c.884C>A	p.P295H
CHL1	ENST00000256509.7:c.993del	p.L332WfsTer11		MAP7D2	ENST00000379643.10:c.398G>A	p.R133Q
RFTN1	ENST00000334133.9:c.1726G>A	p.E576K		MAGEB3	ENST00000361644.4:c.198G>T	p.Q66H
STT3B	ENST00000295770.4:c.2259C>G	p.F753L		TASL	ENST00000378962.4:c.697G>A	p.D233N
SCN5A	ENST00000423572.7:c.3025T>C	p.Y1009H		DMD	ENST00000357033.9:c.6964G>T	p.D2322Y
ZNF445	ENST00000396077.8:c.2724_2725delinsTA	p.R908_H909delinsSN		GLOD5	ENST00000303227.11:c.95C>T	p.P32L
KIF15	ENST00000326047.9:c.116G>C	p.R39T		CCDC120	ENST00000603986.6:c.922G>A	p.D308N
DHX30	ENST00000445061.6:c.2315C>G	p.S772Ter		FOXP3	ENST00000376207.10:c.530C>A	p.P177H
CELSR3	ENST00000164024.5:c.6973+2T>G			HUWE1	ENST00000262854.11:c.10895A>C	p.Y3632S
CFAP44	ENST00000393845.9:c.4883A>T	p.Y1628F		FAM133A	ENST00000683942.1:c.566C>A	p.P189H
CCDC14	ENST00000409697.8:c.2300G>C	p.G767A		ARMCX2	ENST00000356824.9:c.427C>T	p.P143S
CCDC14	ENST00000409697.8:c.1609C>T	p.Q537Ter		SERPINA7	ENST00000372563.2:c.209C>T	p.P70L
EFCC1	ENST00000683648.1:c.1163C>T	p.S388F		CRIPTO3	ENST00000602699.2:c.410A>T	p.Q137L
TOPBP1	ENST00000260810.10:c.2251_2252del	p.E751NfsTer38		ARHGEF6	ENST00000250617.7:c.1960G>A	p.E654K
NME9	ENST00000333911.9:c.925C>T	p.Q309Ter
AADACL2	ENST00000356517.4:c.170G>C	p.R57T		Fusion Name	Left Breakpoint	Right Breakpoint
ACTL6A	ENST00000429709.7:c.898G>C	p.E300Q		PTMA--NCL	chr2:231711972:+	chr2:231460563:-
KLHL24	ENST00000242810.11:c.310G>A	p.E104K		MTMR3--APOH	chr22:29883359:+	chr17:66229422:-
TMEM207	ENST00000354905.3:c.284G>T	p.G95V		USP6NL--UPF2	chr10:11597631:-	chr10:11956523:-
FAM193A	ENST00000637812.2:c.4001G>T	p.G1334V		MTMR3--APOH	chr22:29883359:+	chr17:66256527:-
FBXL5	ENST00000341285.8:c.921C>G	p.I307M		USP6NL--UPF2	chr10:11597631:-	chr10:11948508:-
FAM184B	ENST00000265018.4:c.868G>A	p.A290T		POLR3K--RHBDF1	chr16:51558:-	chr16:65039:-
CHRNA9	ENST00000310169.3:c.878C>T	p.S293L		FAM120B--PRKN	chr6:170330550:+	chr6:162443473:-
EXOC1	ENST00000381295.7:c.1848G>A	p.M616I		FAM120B--PRKN	chr6:170330550:+	chr6:162624585:-
CENPC	ENST00000273853.11:c.608_609delinsAA	p.T203K		FAM120B--PRKN	chr6:170348323:+	chr6:162624585:-
PDLIM5	ENST00000317968.9:c.425C>G	p.S142C		LAPTM4B--MTDH	chr8:97819238:+	chr8:97689038:+
IL15	ENST00000320650.9:c.232G>A	p.D78N		LAPTM4B--MTDH	chr8:97819238:+	chr8:97690952:+
LRBA	ENST00000651943.2:c.5425C>G	p.P1809A
DCHS2	ENST00000357232.10:c.6848C>G	p.S2283C
GLRA3	ENST00000274093.8:c.1338C>G	p.F446L
FAT1	ENST00000441802.7:c.7480C>T	p.Q2494Ter
CDH6	ENST00000265071.3:c.880G>C	p.D294H
DEPDC1B	ENST00000265036.10:c.1123G>A	p.E375K
NLN	ENST00000380985.10:c.29G>A	p.R10Q
CMYA5	ENST00000446378.3:c.1195G>C	p.E399Q
KIAA0825	ENST00000682413.1:c.1211C>T	p.S404L
GPR150	ENST00000380007.3:c.1150G>A	p.E384K
DMXL1	ENST00000539542.6:c.565-1G>T
MARCHF3	ENST00000308660.6:c.433C>G	p.L145V
MEGF10	ENST00000503335.7:c.2696_2697insA	p.M899IfsTer23
C5orf15	ENST00000231512.5:c.35del	p.P12QfsTer57
HARS1	ENST00000504156.7:c.56G>C	p.R19P
PCDHA6	ENST00000529310.6:c.434C>G	p.S145C
PCDHA9	ENST00000532602.2:c.1576G>A	p.E526K
PCDHA11	ENST00000398640.7:c.1075C>T	p.R359Ter
PCDHGA4	ENST00000571252.3:c.2419G>T	p.A807S
CAMK2A	ENST00000671881.1:c.606C>G	p.I202M
WWC1	ENST00000265293.9:c.470_471dup	p.E158LfsTer4
WWC1	ENST00000265293.9:c.472G>A	p.E158K
SLIT3	ENST00000519560.6:c.3530G>A	p.R1177Q
TMED9	ENST00000332598.7:c.104G>A	p.G35E
TRIM52	ENST00000688015.1:c.205G>T	p.E69Ter
NHLRC1	ENST00000340650.6:c.341T>G	p.L114R
CDKAL1	ENST00000274695.8:c.1081G>A	p.D361N
RIPOR2	ENST00000643898.2:c.1804A>G	p.K602E
SLC17A1	ENST00000244527.10:c.1381G>C	p.E461Q
SLC39A7	ENST00000374677.8:c.1284C>G	p.I428M
TULP1	ENST00000229771.11:c.502G>C	p.D168H
ZNF318	ENST00000361428.3:c.3495+1G>C
ENPP5	ENST00000371383.7:c.352G>T	p.E118Ter
MLIP	ENST00000502396.6:c.2472G>C	p.K824N
COL21A1	ENST00000244728.10:c.896G>C	p.R299T
KHDRBS2	ENST00000281156.5:c.71C>T	p.A24V
HTR1B	ENST00000369947.5:c.577G>A	p.E193K
RIPPLY2	ENST00000369689.6:c.225C>G	p.F75L
COQ3	ENST00000254759.8:c.444G>A	p.M148I
ZBTB24	ENST00000230122.4:c.1107G>T	p.M369I
AMD1	ENST00000368885.8:c.107C>T	p.P36L
ROS1	ENST00000368507.8:c.1220C>G	p.S407Ter
EPB41L2	ENST00000337057.8:c.1129G>C	p.E377Q
CCN2	ENST00000367976.4:c.149T>A	p.V50E
ZBTB2	ENST00000325144.5:c.1039G>C	p.D347H
OPRM1	ENST00000330432.12:c.652G>T	p.D218Y
LFNG	ENST00000222725.10:c.391G>A	p.D131N
DNAH11	ENST00000409508.8:c.7138_7139del	p.L2380MfsTer11
CASD1	ENST00000297273.9:c.2275C>G	p.L759V
TRRAP	ENST00000456197.2:c.9848-1G>C
EPHB4	ENST00000358173.8:c.2539A>C	p.T847P
MUC17	ENST00000306151.9:c.2494G>A	p.D832N
PSMC2	ENST00000292644.5:c.544G>A	p.E182K
KDM7A	ENST00000397560.7:c.1023G>T	p.K341N
GIMAP6	ENST00000328902.9:c.1-1G>T
ASB10	ENST00000420175.3:c.1003C>G	p.L335V
ELP3	ENST00000256398.13:c.9G>C	p.Q3H
GTF2E2	ENST00000355904.9:c.107C>T	p.S36L
ZNF703	ENST00000331569.6:c.94G>A	p.A32T
PLAT	ENST00000220809.9:c.1349G>A	p.G450D
CHRNB3	ENST00000289957.3:c.821C>T	p.S274F
CHD7	ENST00000423902.7:c.2351C>G	p.S784C
HNF4G	ENST00000396423.4:c.946G>A	p.G316S
CDH17	ENST00000027335.8:c.10C>T	p.Q4Ter
RAD54B	ENST00000336148.10:c.635G>T	p.G212V
RAD54B	ENST00000336148.10:c.526G>C	p.E176Q
TG	ENST00000220616.9:c.6934G>A	p.E2312K
PTK2	ENST00000696786.1:c.2355_2358del	p.S786AfsTer36
PTK2	ENST00000696786.1:c.97del	p.M33WfsTer5
VLDLR	ENST00000382100.8:c.1744G>C	p.E582Q
CNTLN	ENST00000380647.8:c.3175G>T	p.E1059Ter
LINGO2	ENST00000698399.1:c.1228C>A	p.P410T
ANKRD18B	ENST00000684830.1:c.1100C>A	p.S367Ter
FAM219A	ENST00000651358.1:c.48G>C	p.E16D
UNC13B	ENST00000635942.2:c.4429T>C	p.S1477P
TLN1	ENST00000314888.10:c.508G>A	p.E170K
OR13C2	ENST00000542196.2:c.559C>A	p.L187M
CTNNAL1	ENST00000325551.9:c.269C>T	p.A90V
KIF12	ENST00000640217.2:c.1634C>T	p.S545F
NAIF1	ENST00000373078.5:c.40G>C	p.E14Q
ARRDC1	ENST00000371421.9:c.929C>T	p.S310F
MT-CO3	ENST00000362079.2:c.760G>A	p.V254I
TLR7	ENST00000380659.4:c.1186C>G	p.L396V
MAGEB1	ENST00000397548.4:c.931G>A	p.E311K
MED14	ENST00000324817.6:c.3622G>T	p.E1208Ter
USP9X	ENST00000378308.7:c.205C>T	p.H69Y
SLC9A7	ENST00000616978.5:c.1745G>A	p.G582D
JADE3	ENST00000614628.5:c.874G>C	p.E292Q
SSX5	ENST00000347757.6:c.100G>T	p.E34Ter
IGBP1	ENST00000356413.5:c.464G>C	p.R155T
ZMYM3	ENST00000314425.9:c.3115C>T	p.Q1039Ter
TAF1	ENST00000423759.6:c.974C>G	p.S325Ter
DIAPH2	ENST00000324765.13:c.736_738delinsTTT	p.G246F
BTK	ENST00000308731.8:c.591C>G	p.I197M
ALG13	ENST00000394780.8:c.211A>G	p.I71V
STAG2	ENST00000371145.8:c.1018C>T	p.Q340Ter
DCAF12L1	ENST00000371126.3:c.1286A>G	p.N429S
PABIR3	ENST00000645433.2:c.655G>A	p.D219N
ADGRG4	ENST00000394143.6:c.4447G>A	p.D1483N
HTATSF1	ENST00000218364.5:c.2110G>C	p.E704Q
Fusion Name	Left Breakpoint	Right Breakpoint
EGFR--PPARGC1A	chr7:55171213:+	chr4:23884931:-
EXTL3--CA3	chr8:28622810:+	chr8:85439712:+
EXTL3--CA3	chr8:28622810:+	chr8:85373270:+
ZNRF1--CDIP1	chr16:75093667:+	chr16:4514664:-
