# Supplementary material for: A base editing platform for the correction of cancer driver mutations unmasks conserved p53 transcription programs
Source: Genome Biol. 2025 Jul 22;26:217. doi: 10.1186/s13059-025-03667-7 (PMC12285138; doi:10.1186/s13059-025-03667-7)
Supplement: Supplementary file 3 — Additional file 3: Table S2. DEGs in individual cell lines following correction TP53-R273H and SMAD-Q311* and overlap with Fischer, 2017 [file 13059_2025_3667_MOESM3_ESM.xlsx]

## Sheet: A431
Infection of A431 cancer line with TP53-R273H-correcting lentivirus, all differentially expressed genes (p<0.05, fc>2)
36hpi				48hpi				72hpi
upregulated	downregulated			upregulated	downregulated			upregulated	downregulated
BTG2	x			GRHL3	x			TNFRSF14	E2F2
TRIML2				SYTL1				HES2	STMN1
PURPL				PTPRU				MIR34AHG	CDCA8
CDKN1A				GJB4				LNCTAM34A	CDC20
RRM2B				NECTIN4				EPHA2	KIF2C
LY6D				PHLDA3				ID3	CDKN2C
TRIM22				BTG2				SESN2	ORC1
MDM2				MIR205HG				PTPRU	DEPDC1
TNFSF9				ATF3				LAPTM5	FAM72C
GDF15				GALNT5				PLK3	CKS1B
BBC3				INPP5D				GADD45A	IQGAP3
				SEMA3B				DNAI3	NES
				ZMAT3				CLCA2	NUF2
				SOWAHB				ELAPOR1	ASPM
				GASK1B				DENND2D	KIF14
				TRIML2				CHI3L2	NEK2
				PURPL				INKA2	CENPF
				SLC1A3				CCDST	CENPA
				PLK2				HRNR	NCAPH
				PCDH1				FLG	BUB1
				CDKN1A				LCE1E	CKAP2L
				ENSG00000231881				RASAL2	SGO2
				SESN1				GLUL	HJURP
				RRM2B				PHLDA3	POC1A
				LY6D				BTG2	CENPE
				FGD3				PLXNA2	ZGRF1
				NINJ1				MIR205HG	MAD2L1
				TNFSF15				MIR205	CCNA2
				NOTCH1				ATF3	PLK4
				CYSRT1				TGFB2	HMGB2
				CALML3.AS1				TLR5	NEIL3
				KIAA1217				NTPCR	CENPU
				ALOX5				PLB1	DEPDC1B
				PIDD1				XDH	CENPK
				TRIM22				TGFA	CCNB1
				DDB2				FHL2	KIF20A
				ZNF385A				STEAP3	CDC25C
				LRP1				GPR39	PTTG1
				MDM2				GALNT5	HMMR
				AHNAK2				ABCA12	SPDL1
				RPS27L				ALPP	MXD3
				ADAMTS7				ALPG	KIFC1
				ARNT2				INPP5D	TTK
				AEN				XPC	CENPW
				ZFPM1				TRANK1	ANLN
				KRT15				SEMA3B	FKBP9P1
				FDXR				ENSG00000287158	ENSG00000285904
				TNFSF9				CCDC80	INSIG1
				C3				HEG1	CDCA2
				MUC16				CLSTN2	ESCO2
				PGPEP1				ZMAT3	PBK
				GDF15				P3H2	GGH
				BBC3				CLDN1	HEY1
				BAX				GPR78	DSCC1
				EFNB1				SOWAHB	ARHGEF39
								ENSG00000251095	CA9
								HSPA4L	CKS2
								GASK1B	ZNF367
								GASK1B.AS1	CTSV
								FAT1	PHF19
								TRIML2	ACBD7
								PURPL	CDK1
								SLC1A3	KIF11
								ENSG00000287263	CEP55
								MIER3	OLMALINC
								PLK2	CALHM3
								F2R	IFITM1
								MCC	CDCA5
								CYFIP2	H2AX
								RNF144B	FOXM1
								CDKN1A	RAD51AP1
								POLH	CDCA3
								PTCHD4	TROAP
								ENSG00000266680	GAS2L3
								ASCC3	PARPBP
								PRDM1	CIT
								SESN1	CENPJ
								HDAC9	CDKN3
								OSBPL3	DLGAP5
								STK17A	ARHGAP11A
								SEMA3C	BUB1B
								MYH16	CCNB2
								CYP3A5	PCLAF
								GAL3ST4	PIF1
								CPA4	PLK1
								AKR1B15	KIF22
								TRPV6	SHCBP1
								TNFRSF10B	CDT1
								DUSP4	PIMREG
								ANK1	AURKB
								PLAT	SPAG5
								SNAI2	TOP2A
								TRIM55	FAM171A2
								TP53INP1	ADAM11
								RRM2B	KIF18B
								PVT1	C1QL1
								PSCA	PRR15L
								LYNX1	PRR11
								LY6D	RGS9
								SCRIB	BIRC5
								ENSG00000288096	SPC24
								ACER2	ASF1B
								DAPK1	E2F1
								ENSG00000290644	DSN1
								FGD3	FAM83D
								NINJ1	MYBL2
								PCAT7	AURKA
								AOPEP	APOBEC3B
								ABCA1	CENPM
								COL27A1	GTSE1
								TNFSF15	EBP
								TNC	KIF4A
								ASTN2	ERCC6L
								STOM	HMGB3
								ZNF79
								LINC02846
								NOTCH1
								CYSRT1
								CALML3
								FRMD4A
								KIAA1217
								ALOX5
								ZNF488
								FRMPD2
								DKK1
								LNCAROD
								UNC5B.AS1
								SPOCK2
								ACTA2
								FAS
								ANKRD2
								PI4K2A
								AVPI1
								BLOC1S2
								COL17A1
								LINC03036
								NANOS1
								PIDD1
								TRIM22
								CD82
								DDB2
								CST6
								MMP13
								UPK2
								NECTIN1
								TIGAR
								OLR1
								TM7SF3
								MUC19
								LRP1
								MDM2
								KITLG
								DRAM1
								TRIAP1
								GAS6.AS1
								ZNF219
								DIO2
								TNFAIP2
								RPS27L
								ADAMTS7
								AEN
								ENSG00000261659
								FBXL16
								ENSG00000279255
								ITGAM
								CHD9NB
								RRAD
								CES2
								SLC12A4
								CHST6
								MIR22HG
								GGT6
								ENSG00000278864
								ALDH3A1
								NATD1
								PLCD3
								PPM1D
								FDXR
								RNF157.AS1
								CYGB
								TYMSOS
								DSG3
								PLIN4
								TNFSF9
								C3
								MUC16
								ZNF561
								ZNF561.AS1
								NWD1
								PGPEP1
								GDF15
								FXYD3
								CEACAM1
								IGFL1P1
								BBC3
								BAX
								SIRPB2
								ENSG00000277287
								BCL2L1
								ADA
								AATBC
								LIF.AS2
								MICALL1
								ENSG00000278948
								C22orf23
								APOBEC3H
								KLHDC7B
								PRKX
								ENSG00000285756
								PINCR
								KDM6A
								EFNB1
								F8

## Sheet: HT-29
Infection of HT-29 cancer line with TP53-R273H-correcting lentivirus, all differentially expressed genes (p<0.05, fc>2)
36hpi				48hpi				72hpi
upregulated	downregulated			upregulated	downregulated			upregulated	downregulated
CDKN1A	x			MIR34AHG	PFKFB4			HES2	LINC01133
				LNCTAM34A	NXPH4			MIR34AHG	CCDC150
				KLHDC7A	NDUFA4L2			LNCTAM34A	MTND6P4
				SESN2				FBXO44	ESCO2
				LAPTM5				PADI3	ZNF618
				PLK3				KLHDC7A	CEP128
				GADD45A				PLA2G2F
				PHLDA3				GRHL3
				BTG2				SYTL1
				TP53I3				PTAFR
				ABCA12				SESN2
				ZMAT3				PTPRU
				SPATA18				LAPTM5
				ENSG00000251095				ADGRB2
				PURPL				MIR3659HG
				CYFIP2				EDN2
				CDKN1A				PLK3
				PTCHD4				DYNLT4
				PRDM1				ENSG00000290041
				SESN1				GADD45A
				TNFRSF10C				SLC44A5
				TP53INP1				DNAI3
				RRM2B				CELSR2
				LY6D				INKA2
				ACER2				FLG
				TNFSF15				LCE1E
				ZNF79				LCE1B
				FRMPD2				IER5
				UNC5B.AS1				PHLDA3
				ACTA2				BTG2
				FAS				HHAT
				PTPRE				PROX1
				TRIM22				KIF26B
				DDB2				TPO
				TIGAR				LRATD1
				MDM2				OSR1
				IKBIP				TP53I3
				DRAM1				LINC01819
				GAS6.AS1				DQX1
				TMEM229B				PROM2
				RPS27L				STEAP3
				ADAMTS7				CAVIN2
				FDXR				ABCA12
				TNFSF9				CXCR2
				GDF15				WNT10A
				IGFL2				SLC4A3
				BBC3				SERPINE2
				PLTP				INPP5D
				MICALL1				ARL4C
				PINCR				KLHL30
				EDA2R				GPC1
								SRGAP3
								TMEM40
								SEMA3B
								GPR87
								ZMAT3
								APOD
								SPATA18
								ENSG00000251095
								HSPA4L
								GASK1B
								GASK1B.AS1
								PURPL
								ENSG00000287263
								ANXA6
								FAXDC2
								CYFIP2
								GABRP
								MSX2
								TAP1
								HLA.DOA
								CDKN1A
								POLH
								ADGRF5
								PTCHD4
								PTP4A1
								ENSG00000266680
								ASCC3
								PRDM1
								SESN1
								OSBPL3
								SUGCT
								NPC1L1
								TP53TG1
								CROT
								SERPINE1
								ENSG00000226965
								CALD1
								TNFRSF10B
								TNFRSF10C
								TNFRSF10D
								TMEM68
								TP53INP1
								RRM2B
								PVT1
								LY6D
								EPPK1
								ENSG00000288096
								ACER2
								ENSG00000260912
								PGM5
								ENSG00000290644
								NINJ1
								BAAT
								WHRN
								TNFSF15
								ASTN2
								ZNF79
								IER5L
								PTGES
								CEL
								COL5A1
								LINC02846
								NALT1
								LCN15
								CYSRT1
								ALOX5
								FRMPD2
								UNC5B.AS1
								ACTA2
								FAS
								BLNK
								LOXL4
								ABCC2
								BLOC1S2
								COL17A1
								PTPRE
								TCERG1L.AS1
								PIDD1
								ENSG00000250644
								TRIM22
								TMEM86A
								DDB2
								VWCE
								FOSL1
								RHOD
								CARNS1
								USP2
								TRIM29
								DCP1B
								TIGAR
								LINC01559
								TM7SF3
								MUC19
								ZNF385A
								DGKA
								GLS2
								MDM2
								CPM
								IKBIP
								DRAM1
								ABTB3
								ISCU
								DTX1
								RASAL1
								CCDC60
								TRIAP1
								N4BP2L1
								RGCC
								LACC1
								SCEL
								GAS6.AS1
								GAS6
								RNASE7
								ZNF219
								MMP14
								TMEM229B
								PGF
								AHNAK2
								RPS27L
								FBXO22
								ADAMTS7
								RASGRF1
								AEN
								ALDH1A3
								ENSG00000261659
								ATP6V0C
								ORAI3
								ZNF423
								CHD9NB
								ENSG00000261804
								ENSG00000262714
								CES2
								LCAT
								SLC12A4
								CHST4
								ENSG00000261253
								MIR22HG
								SERPINF1
								GGT6
								NLRP1
								ALDH3A1
								ENSG00000279806
								KRT15
								PLCD3
								PPM1D
								GRIN2C
								FDXR
								SMIM5
								FOXJ1
								RNF157.AS1
								CYGB
								TYMSOS
								ANKRD29
								LAMA3
								DSC3
								PSTPIP2
								SERPINB5
								TNFSF9
								KANK3
								CYP4F3
								UCA1
								CYP4F2
								GDF15
								MIR3189
								APLP1
								AXL
								ENSG00000267922
								IGFL2
								ENSG00000269729
								IGFL2.AS1
								IGFL1P1
								ENSG00000268460
								BBC3
								BAX
								ZNF473CR
								VSIG10L
								SDCBP2
								SLC4A11
								ZNF337
								BCL2L1
								PROCR
								RIMS4
								PLTP
								SULF2
								FLJ16779
								AATBC
								LIF
								MICALL1
								ENSG00000278948
								C22orf23
								APOBEC3C
								CHADL
								MAPK11
								PRKX
								PINCR
								IMPDH1P4
								EDA2R
								SMIM10L2A
								VGLL1
								ZNF185
								PLXNB3
								F8
								ENSG00000277196

## Sheet: PANC-1
Infection of PANC-1 cancer line with TP53-R273H-correcting lentivirus, all differentially expressed genes (p<0.05, fc>2)
36hpi				48hpi				72hpi
upregulated	downregulated			upregulated	downregulated			upregulated	downregulated
PERM1	LINC02593			PERM1	MTND2P28			PERM1	SAMD11
ENSG00000272512	SAMD11			ENSG00000272512	MTCO3P12			MMP23B	MXRA8
ENSG00000291156	AGRN			ISG15	ENSG00000291215			ENSG00000268575	E2F2
ENSG00000260179	MXRA8			ENSG00000260179	LINC02593			TMEM52	AUNIP
FNDC10	MEGF6			ENSG00000286989	SAMD11			CFAP74	HMGN2
ENSG00000272106	KCNAB2			MMP23B	PLEKHN1			GABRD	TINAGL1
MMP23B	RERE			FAAP20	MXRA8			PLCH2	CLSPN
ENSG00000272449	NMNAT1			ENSG00000272449	SLC35E2B			ENSG00000272449	CDCA8
TTC34	UBE4B			TNFRSF14	ENSG00000229393			TNFRSF14	SCMH1
LINC01134	MTOR			LINC01134	MEGF6			HES2	PPIH
ENSG00000284747	VPS13D			HES2	DNAJC11			ESPN	CDC20
Y_RNA.1	KAZN			ENSG00000284747	PER3			TNFRSF25	KIF2C
MIR34AHG	SPEN			ERRFI1.DT	RERE			PLEKHG5	RAD54L
LNCTAM34A	PADI2			ENSG00000288816	MTOR			ENSG00000284747	STIL
LINC01647	ARHGEF10L			MIR34AHG	VPS13D			MIR34AHG	CDKN2C
SPEN.AS1	UBR4			LNCTAM34A	KAZN			LNCTAM34A	ORC1
ENSG00000291072	ENSG00000270728			PIK3CD.AS2	DDI2			PIK3CD	NDC1
ENSG00000238142	PINK1			DRAXIN	SPEN			DRAXIN	USP1
CAMK2N1	HSPG2			SNORA59A	ARHGEF10L			TMEM51.AS1	ITGB3BP
EPHA8	ASAP3			SPEN.AS1	UBR4			ENSG00000291077	DEPDC1
LINC01355	NR0B2			ENSG00000238142	ENSG00000270728			FAM43B	LMO4
ZNF436.AS1	EPB41			PADI3	HSPG2			LDLRAD2	CDC7
ENSG00000284602	SDC3			ZNF436.AS1	E2F2			WNT4	CCDC18
EXTL1	COL16A1			TCEA3	CLIC4			ENSG00000285873	TLCD4
UBXN11	ADGRB2			ID3	NR0B2			TCEA3	SASS6
ENSG00000260063	ZBTB8A			LYPLA2	EPB41			ID3	PSRC1
KDF1	NHSL3			SH3BGRL3	TINAGL1			GRHL3	DCLRE1B
TRNP1	EPHA10			ENSG00000260063	RBBP4			ENSG00000260063	TTF2
GPR3	MACF1			KDF1	NHSL3			SFN	PHGDH
ATP5IF1	BMP8B			TRNP1	EPHA10			SESN2	FAM72B
ENSG00000270605	RIMS3			GPR3	MACF1			PTPRU	FAM72D
SNHG3	C1orf50			ATP5IF1	BMP8B			SYNC	CREB3L4
PTPRU	ERMAP			ENSG00000270605	C1orf50			ENSG00000287691	CKS1B
FAM229A	TTC39A			PTPRU	ERMAP			RNF19B	IQGAP3
ENSG00000270115	ZYG11B			SPOCD1	SZT2			GJB3	KIRREL1
DNALI1	ENSG00000230953			LCK	SLC6A9			POU3F1	ENSG00000283317
ZMPSTE24.DT	PODN			FAM229A	MUTYH			MIR3659HG	NUF2
SLC2A1	SLC1A7			ENSG00000287691	ZYG11B			COL9A2	RCSD1
CDC20.DT	CYB5RL			RNF19B	ENSG00000230953			SLFNL1	FIRRM
ENSG00000288772	SSBP3			ENSG00000279179	LRP8			CFAP57	CENPL
LINC02918	USP24			POU3F1	CYB5RL			PLK3	ASPM
ENSG00000288573	PLPP3			MIR3659HG	DHCR24			DYNLT4	KIF14
HPDL	PATJ			NDUFS5	USP24			ENSG00000290041	UBE2T
CCDC17	ENSG00000280099			CITED4	MYSM1			BTBD19	ADORA1
FOXD2.AS1	HS2ST1			FOXO6	PATJ			RAB3B	FAM72A
DHCR24.DT	TGFBR3			CDC20.DT	MCOLN3			PLPP3	NEK2
FGGY.DT	FNBP1L			ENSG00000288573	PKN2			KANK4	DTL
AK4	TLCD4			PLK3	TGFBR3			PDE4B	CENPF
PDE4B	SLC35A3			BTBD19	FNBP1L			SGIP1	MTARC2
SGIP1	DPH5.DT			FOXD2.AS1	F3			NEGR1	HHIPL2
IL12RB2	COL11A1			FGGY.DT	TLCD4			SLC44A5	LIN9
RPL17P6	CELSR2			TM2D1	SLC35A3			DNAI3	EXO1
NEXN.AS1	UBE2FP3			FOXD3.AS1	DPH5.DT			BTBD8	ZNF695
PRKACB.DT	MAGI3			PDE4B	COL11A1			DIPK1A	RRM2
LRRC8C.DT	ATP1A1			SGIP1	CELSR2			ABCA4	GEN1
ENSG00000236098	IGSF3			RPL17P6	ATP1A1			TMEM167B.DT	CENPO
AKNAD1	PTGFRN			NEXN.AS1	IGSF3			CIMAP3	ADCY3
RPL17P7	WARS2.AS1			PRKACB.DT	PTGFRN			INKA2	CENPA
CIMAP3	H3P4			DNAI3	TTF2			PPM1J	MSH2
OLFML3	LINC01145			ENSG00000236098	TBX15			ANKRD35	MSH6
ENSG00000281571	PDZK1			FRRS1	WARS2.AS1			PRKAB2	EFEMP1
TXNIP	CD160			AKNAD1	NOTCH2			ACP6	SLC1A4
ACP6	RBM8A			RPL17P7	NBPF8			H2BC21	MTHFD2
LINC01138	NOTCH2NLA			ELAPOR1	PFN1P2			H2AC20	TCF7L1
ENSG00000280649	NOTCH2NLB			CIMAP3	NBPF26			FALEC	DUSP2
ENSG00000274265	NOTCH2NLC			INKA2	H3P4			CCDST	ITPRIPL1
H2AC20	CGN			RHOC	ENSG00000289318			FLG	NCAPH
BNIPL	TUFT1			OLFML3	PFN1P6			PBXIP1	AFF3
ENSG00000282386	MTX1LP			H2BP1	SRGAP2B			MIR9.1HG	LONRF2
ENSG00000287064	ASH1L			ENSG00000281571	LINC01145			ENSG00000272405	CCDC138
DCST1.AS1	GON4L			ANKRD34A	PDZK1			SH2D2A	BUB1
EFNA3	MEX3A			TXNIP	CD160			NECTIN4	ACOXL
KRTCAP2	KRT8P45			ACP6	NOTCH2NLA			HSPA6	CKAP2L
MUC1	KIRREL1			LINC01138	LINC00624			ILDR2	GLI2
ENSG00000287839	CFAP45			H2AC20	NOTCH2NLC			LINC02818	MCM6
ARHGEF2.AS2	CFAP126			ECM1	SETDB1			MR1	NXPH2
TSTD1	ENSG00000283696			BNIPL	FLG			RNASEL	SPC25
TMCO1.AS1	OLFML2B			S100A11	MTX1LP			LAMC1	KLHL23
CCDC181	NOS1AP			S100A5	RUSC1.AS1			RGL1	HAT1
BRINP2	ENSG00000254706			S100A3	ASH1L			SWT1	CDCA7
LINC02818	CREG1			S100A2	GON4L			RGS2	NUP35
LHX4	RCSD1			S100A16	IQGAP3			PHLDA3	MYO1B
ENSG00000289589	GPR161			S100A13	KIRREL1			BTG2	CCDC150
DHX9.AS1	PRRC2C			ENSG00000282386	DCAF8.DT			PLEKHA6	SGO2
RGL1	NIBAN1			JTB	CFAP126			LRRN2	CDK15
RGS2	TPR			ENSG00000287064	ENSG00000288670			NFASC	BARD1
LINC00862	INAVA			ASH1L.AS1	ENSG00000283696			CNTN2	LINC01963
PHLDA3	KIF21B			RXFP4	NOS1AP			MFSD4A	USP37
PPFIA4	NAV1			PMF1	ENSG00000254706			CD55	WNT6
BTG2	ELF3			MIR9.1HG	DDR2			PLXNA2	TUBA4A
TMEM81	ADORA1			BCAN	RGS5			LAMB3	EFHD1
RAB7B	ZBED6			ENSG00000272405	CREG1			HHAT	HJURP
CD55	PIK3C2B			TSTD1	RCSD1			ATF3	FANCD2
CD34	PFKFB2			NECTIN4	GPR161			ENSG00000286389	SGO1
G0S2	HHAT			ENSG00000289106	PRRC2C			WNT9A	KIF15
RPL21P28	VASH2			HSPA6	ABL2			MAP10	CDC25A
ENSG00000287445	CENPF			HMGB3P6	SMG7.AS1			NTPCR	TRAIP
ENSG00000228470	TGFB2			BRINP2	NIBAN1			CHRM3	SEMA3F
ENSG00000286389	RIMKLBP2			LINC02818	TPR			ID2	ENSG00000287707
IBA57.DT	C1orf115			LHX4	ASPM			CYS1	POC1A
LINC00184	MTARC2			IER5	KIF14			ENSG00000285872	TNNC1
LNCATV	HHIPL2			RNASEL	INAVA			KCNF1	PTPRG.AS1
LINC01348	SRP9			DHX9.AS1	KIF21B			TP53I3	CMSS1
GNG4	CDC42BPA			RGL1	ELF3			MAPRE3	RPL13P8
CHRM3	OBSCN			RGS2	HNRNPA1P59			OST4	CIP2A
ENSG00000260698	RHOU			PHLDA3	ADORA1			FNDC4	UPK1B
ZNF496.DT	ARID4B			BTG2.DT	ZBED6			XDH	FSTL1
ENSG00000271855	LYST			BTG2	PIK3C2B			MAP4K3.DT	POLQ
ENSG00000285872	ERO1B			LRRN2	PFKFB2			PKDCC	SEMA5B
ODC1.DT	EDARADD			TMEM81	VASH2			EMX1	CCDC14
KCNF1	ENSG00000260855			CD55	CENPF			DQX1	MCM2
TTC32	RNASEH1			MIR29B2CHG	TGFB2			CRACDL	TOPBP1
SF3B6	KIDINS220			RPL21P28	MTARC2			TBC1D8.AS1	RBP1
ENSG00000271936	CYS1			LINC02608	HHIPL2			ENSG00000230650	ARHGEF26
OST4	RHOB			ENSG00000287445	CDC42BPA			PSD4	SMC4
GTF3C2.AS2	KLHL29			NENF	ZNF678			ZEB2	RFC4
SPDYA	NCOA1			ENSG00000228470	ARID4B			NR4A2	TFRC
TOGARAM2	KIF3C			ENSG00000277007	TBCE			CYBRD1	TACC3
RASGRP3	KCNK3			CAPN8	LYST			FRZB	HAUS3
MORN2	CAD			ENSG00000288999	ERO1B			ZNF804A	NCAPG
CDKL4	SPATA31H1			ENSG00000286389	EDARADD			INPP1	PAICS
MAP4K3.DT	BIRC6			GUK1	ENSG00000230325			NABP1	FGF5
MXD1	ENSG00000276334			GJC2	HEATR1			CAVIN2	SNCA
LINC01816	ENSG00000276517			IBA57.DT	CHML			ADAM23	H2AZ1
ADD2	HNRNPLL			ENSG00000269934	AHCTF1			ENSG00000223725	CENPE
ENSG00000258881	SPTBN1			ENSG00000231563	RNASEH1			ABCA12	GSTCD
MCEE	EFEMP1			ENSG00000225486	KIDINS220			MARCHF4	HADH
DGUOK.AS1	REL			LNCATV	KLF11			CDK5R2	ZGRF1
WDR54	USP34			LINC01348	SNORA80B			SCG2	PDE5A
LOXL3	ANTXR1			GNG4	LPIN1			SERPINE2	MAD2L1
HK2	AAK1			CHRM3	WDR35			ENSG00000272622	CCNA2
TMSB10	EXOC6B			GRASLND	ADCY3			PID1	PLK4
ENSG00000287625	TET3			ID2	SELENOI			SNORC	JADE1
ENSG00000290085	LINC01291			ENSG00000285872	KCNK3			INPP5D	C4orf46
ENSG00000289077	TCF7L1			KCNF1	CAD			KLHL30	HMGB2
RPL31	TGOLN2			SF3B6	BIRC6			GPC1.AS1	NEIL3
TBC1D8.AS1	RETSAT			TP53I3	CRIM1			ENSG00000235978	CENPU
IL1RL1	ATOH8			PFN4	CEBPZ			OXTR	LRRC14B
ENSG00000290732	CHMP3.AS1			ENSG00000271936	LRPPRC			SRGAP3	CEP72
ENSG00000230650	KRCC1			AGBL5.AS1	MSH6			PRRT3	TRIP13
ENSG00000289202	KCNIP3			OST4	SPTBN1			ENSG00000285906	TERT
ENSG00000286904	DUSP2			EMILIN1	SPTBN1.AS2			TMEM40	SKP2
SLC20A1.DT	SNRNP200			FNDC4	CCDC88A			HDAC11	C5orf34
DDX11L2.1	AFF3			ENSG00000270210	EFEMP1			XPC	GPX8
LYPD1	LONRF2			SPDYA	REL			GRIP2	MCIDAS
GALNT13	BBIP1P1			RASGRP3	USP34			NEK10	DEPDC1B
SPC25	LIMS1			QPCT	SLC1A4			ENSG00000293322	CENPK
CFAP210	RANBP2			MORN2	ANTXR1			EOMES	CCNB1
ITGA6.AS1	SH3RF3.AS1			CDKL4	TIA1			TRANK1	CENPH
PDK1	SH3RF3			MAP4K3.DT	EXOC6B			PLCD1	ZBED3
ENSG00000271151	MALL			DYNC2LI1	TET3			ALS2CL	DHFR
HOXD.AS2	RGPD6			MXD1	TCF7L1			GPX1	SLF1
HOXD4	RPL22P12			LINC01816	ANAPC1P1			DOCK3	RHOBTB3
DNAJC19P5	ACOXL			WDR54	ANAPC1P2			CADM2	LMNB1
PPP1R1C	ANAPC1			POLE4	NCAL1			VGLL3	KIF20A
ANKAR	TMEM87B			TMSB10	MRPS5			FILIP1L	CDC25C
DNAH7	ZC3H6			ENSG00000287625	ANKRD36C			DUBR	PPP2R2B
C2orf66	INHBB			RNF181	DUSP2			PLCXD2	SPARC
MPP4	GLI2			RNF103.CHMP3	SNRNP200			GRAMD1C	PTTG1
INO80D.AS1	TFCP2L1			ANKRD39	ANKRD36			KALRN	HMMR
KANSL1L.AS1	CYP27C1			ENSG00000289077	AFF3			LINC02614	SLIT3
MREG	PROC			TBC1D8.AS1	LONRF2			ENSG00000291096	MBOAT1
MARCHF4	LIMS2			IL1RL1	SH3RF3			ABTB1	GMNN
TNS1	POTEF			ENSG00000230650	MALL			LINC02014	ZSCAN12
SLC11A1	POTEE			ENSG00000286904	RPL22P12			CPNE4	NRM
SCG2	NXPH2			DDX11L2.1	ACOXL			EPHB1	MDC1
CCL20	KIF5C			LINC01191	ACOXL.AS1			MRAS	TCF19
DAW1	RIF1			MZT2B	ANAPC1			LINC01391	MSH5
LINC00471	ARL5A			MZT2A	ZC3H6			CHST2	KIFC1
SNORC	ENSG00000288066			NR4A2	INHBB			TM4SF1.AS1	SPDEF
MROH2A	TANC1			DHRS9	GLI2			MED12L	FKBP5
HJURP	CD302			ENSG00000235934	TFCP2L1			IGSF10	LINC02520
TRPM8	PLA2R1			ITGA6.AS1	CYP27C1			TIPARP	KLHDC3
GBX2.AS1	AHCTF1P1			ENSG00000271151	LIMS2			SLC66A1L	CENPQ
HDAC4.AS1	COBLL1			HOXD.AS2	POTEF			IL12A	MCM3
COPS9	NOSTRIN			PPP1R1C	POTEE			ZBBX	BMP5
CAPN10.DT	GPR155			ANKAR	NXPH2			TNIK	PRIM2
ENSG00000235978	ENSG00000277948			INPP1	KIF5C			NLGN1	TTK
OXTR	KRT8P10			RPL12P17	RIF1			ZMAT3	MMS22L
IL17RE	ITGAV			MREG	TANC1			SOX2	BEND3
BRK1	FAM171B			RPL37A	CD302			EPHB3	MYB
NR2C2	COL3A1			IGFBP2	AHCTF1P1			BCL6	MTFR2
NEK10	COL5A2			TNS1	IFIH1			LPP.AS2	FBXO5
CCR4	MFSD6			SLC11A1	COBLL1			HES1	DYNLT2
ACVR2B	MYO1B			DES	MAP3K20			LRRC15	ENSG00000273230
RPS27P4	HECW2			SCG2	GPR155			APOD	TMEM184A
CDCP1	MOB4			MLXP1	ENSG00000277948			MYL5	LFNG
TMEM158	TRAK2			ENSG00000272622	ENSG00000213963			IDUA	CDCA7L
KIF9	CDK15			ENSG00000224376	OSBPL6			MXD4	ZNRF2P1
ENSG00000289043	BMPR2			ENSG00000289018	TTN			NOP14.AS1	ENSG00000291133
PFKFB4	FAM117B			SNORC	ITGAV			NSG1	ANLN
ENSG00000230454	NBEAL1			INPP5D	COL3A1			HS3ST1	C7orf57
NAA80	RAPH1			MSL3P1	COL5A2			FGFBP1	FIGNL1
ABHD14A	IDH1			TRPM8	MFSD6			SOD3	ENSG00000286456
PHF7	PIKFYVE			COPS9	MYO1B			SEL1L3	ZNF273
UQCC5	MAP2			ENSG00000235978	HECW2			RHOH	RFC2
SELENOK	CPS1			OXTR	CDK15			ZAR1	SEMA3E
PSMD6.AS2	ENSG00000279348			ARPC4	NBEAL1			SPATA18	SLC25A40
EIF4E3	LINC01963			IL17RE	RAPH1			IGFBP7	DBF4
IMPG2	PLCD4			IL17RC	IDH1			ADGRL3	FZD1
SNORA70.2	WNT6			BRK1	PIKFYVE			CXCL1	PON3
GCSAM	WNT10A			TMEM40	MAP2			SCD5	ASB4
ENSG00000289153	NHEJ1			EFHB	CPS1			NAP1L5	DLX6
BZW1P2	DOCK10			NEK10	FN1			ENSG00000251095	ASNS
ENSG00000287022	COL4A3			ENSG00000293322	ENSG00000279348			ANK2	MCM7
FAM162A	NPPC			ENSG00000288926	LINC01963			PRSS12	COL26A1
SLC41A3	ALPG			ACVR2B	USP37			LINC02615	TMEM209
ENSG00000203644	ECEL1P1			EIF1B.AS1	WNT6			MAML3	NUP205
ENSG00000291081	ENSG00000237087			RPS27P4	WNT10A			FBXW7	EZH2
ENSG00000260633	ECEL1			TMEM158	NHEJ1			TLR2	NOS3
IL20RB	EFHD1			ENSG00000289043	ATG9A			GUCY1A1	XRCC2
PXYLP1	RAB17			GPX1	ACSL3			CPE	NCAPG2
RASA2	RAMP1			NAA80	DOCK10			SPOCK3	CDCA2
RNF7	SNED1			TUSC2	ALPP			CFAP96	ENSG00000289357
PLSCR2	IQSEC1			ABHD14A	ECEL1P1			SLC9A3.AS1	SCARA3
TM4SF1.AS1	NUP210			GLYCTK	ENSG00000237087			TPPP	ESCO2
WWTR1.AS1	XPC			STAB1	ECEL1			ENSG00000287600	PBK
PFN2.AS1	SLC6A6			UQCC5	EFHD1			ENSG00000272347	TEX15
ENSG00000289086	GRIP2			SELENOK	GIGYF2			ADAMTS16	MCM4
MED12L	SH3BP5			SPATA12	RAB17			CMBL	TRPA1
PTX3	ANKRD28			PSMD6.AS2	RAMP1			OTULINL	CA2
MLF1	ENSG00000289138			EIF4E3	SNED1			RETREG1	RAD54B
KRT8P12	GPD1L			CADM2	FANCD2			CDH10	FSBP
PPM1L.DT	TMPPE			FILIP1L	RAF1			PURPL	CCNE2
BCHE	SUSD5			RPL24	NUP210			NPR3	FBXO43
RPL22P1	UBP1			DUBR	SLC6A6			CARD6	DSCC1
GPR160	STAC			CTDNEP1P1	SH3BP5			ENSG00000287263	MTBP
ATP5MC1P4	TRANK1			ENSG00000289153	ANKRD28			PLK2	HAS2
NLGN1	GOLGA4			BZW1P2	SLC4A7			LINC02057	ATAD2
SNHG33	ZBTB47.AS1			ABTB1	UBP1			MAST4	THEM6
ENSG00000289971	ZKSCAN7.AS1			ENSG00000203644	STAC			TMEM171	TONSL
PLAAT1	SETD2			LINC02014	TCEA1P2			LINC01385	RECQL4
LINC02026	ENSG00000280173			CPNE4	MYRIP			ANKRA2	HAUS6
LRRC15	ENSG00000289507			TF	NKTR			ENC1	ANKRD18B
TMEM44.AS1	COL7A1			IL20RB	ZBTB47.AS1			ENSG00000288741	KIF24
ENSG00000290762	SEMA3F			PXYLP1	ZKSCAN7.AS1			VCAN	FANCG
DYNLT2B	SLC38A3			RNF7	KIF15			LUCAT1	ARHGEF39
MELTF.AS1	SEMA3G			TM4SF18.AS1	SETD2			ARRDC3	MELK
ENSG00000286909	CACNA1D			TM4SF1.AS1	ENSG00000280173			ENSG00000249476	C9orf40
ENSG00000286755	CHDH			WWTR1.AS1	COL7A1			MCC	CEP78
CFAP99	ARHGEF3			ENSG00000289086	SEMA3F			GRAMD2B	NTRK2
HS3ST1	IL17RD			MED12L	SEMA3G			P4HA2	ZNF367
SOD3	FLNB			C3orf33	SNORD19			ENSG00000230612	SMC2
TLR6	MAGI1			SLC66A1L	CACNA1D			FSTL4	AKNA
ENSG00000249685	LRIG1			KRT8P12	CHDH			REEP2	PHF19
RHOH	SUCLG2.DT			RPL22P1	FLNB			DNAJC18	AIF1L
NSUN7	MITF			TNIK	LRIG1			SRA1	PRRT1B
LINC02475	ROBO1			ENSG00000240497	SUCLG2.DT			CAMK2A	COL5A1
GABRB1	CRYBG3			ENSG00000279673	MITF			GPX3	SAPCD2
OCIAD2	RPL13P8			ATP5MC1P4	ROBO1			SAP30L.AS1	MCM10
LRRC66	NECTIN3			NLGN1	DHFR2			CYFIP2	SUV39H2
CHIC2	PHLDB2			KCNMB2.AS1	CRYBG3			ADAM19	MASTL
UBA6.DT	USF3			ZMAT3	RPL13P8			CREBRF	ENSG00000291065
CXCL8	ZDHHC23			MCF2L2	DZIP3			MSX2	LINC00842
PF4V1	FSTL1			SNHG33	NECTIN3			CDHR2	GPRIN2
CXCL1	LINC02035			PARL	PHLDB2			ZFP2	ZWINT
AREG	MYLK			PLAAT1	ZDHHC23			ENSG00000250999	CDK1
PLAC8	HEG1			HES1	CCDC191			GFPT2	TMEM26
NAP1L5	RAB43			LRRC15	FSTL1			FOXQ1	RTKN2
FAM13A.AS1	PLXND1			APOD	POLQ			PPP1R3G	DNA2
FAM13A	ENSG00000261167			ARL8BP1	DTX3L			EDN1	STOX1
LEF1	DNAJC13			DYNLT2B	SEMA5B			GMPR	DNAJC9
ENSG00000288913	CDV3			MELTF.AS1	MYLK			RNF144B	KIF20B
SNHG8	PPP2R3A			ENSG00000244459	HEG1			CARMIL1	KIF11
SYNPO2	MRAS			NICOL1	SLC12A8			H1.2	CEP55
C4orf3	ESYT3			MXD4	MCM2			H2BC4	FFAR4
PPP1R14BP3	RBP1			NSG1	PLXND1			H2AC6	HELLS
LSM6	ATR			MSX1	ENSG00000261167			ENSG00000291338	ENTPD1
FHDC1	HPS3			GMPSP1	DNAJC13			H2BC5	ARHGAP19
SAP30.DT	PFN2			HS3ST1	ACAD11			H2BC6	LOXL4
ING2.DT	ARHGEF26			SOD3	CDV3			H2BC8	ERLIN1
LINC02365	PPM1L			TLR6	SLCO2A1			H3C6	SCD
CFAP96	B3GALNT1			ENSG00000249685	AMOTL2			H4C8	C10orf95.AS1
IRX4	SPTSSB			RHOH	PPP2R3A			BTN2A2	MCMBP
ADAMTS16	LRRFIP1P1			GABRA4	STAG1			ENSG00000285571	MKI67
MARCHF6.DT	USP13			GABRB1	A4GNT			H2BC11	IFITM2
ENSG00000250764	KLHL24			OCIAD2	ESYT3			H2AC11	IFITM1
NPR3	EPHB3			SPATA18	RBP1			ENSG00000290032	ART5
ENSG00000250697	VPS8			UBA6.DT	ATR			GABBR1	RRM1
ENSG00000251257	EHHADH			ENSG00000289019	HLTF			TAP1	DCHS1
ENSG00000289540	ENSG00000263826			CXCL8	HPS3			ENSG00000289047	ENSG00000260196
CCDC152	LPP			CXCL6	ARHGEF26			ENSG00000289975	E2F8
ENSG00000272382	CLDN1			CXCL1	LINC00886			ENSG00000225339	KIF18A
ANXA2R	PYDC2.AS1			AREG	SMC4			DEF6	WT1
ENSG00000289056	ENSG00000286004			PARM1	PPM1L			TEAD3	WT1.AS
FST	TFRC			ENSG00000289515	LRRFIP1P1			MAPK13	ALX4
SMIM15.AS1	RUBCN			SCD5	ENSG00000289574			ETV7	SSRP1
ENSG00000285999	ABCA11P			PLAC8	LAMP3			CDKN1A	SLC43A3
CENPH	HAUS3			NAP1L5	VPS8			MOCS1	FAM111B
ENSG00000285804	KIAA0232			FAM13A	ENSG00000263826			TTBK1	TMEM109
TMEM171	BOD1L1			ENSG00000251095	PYDC2.AS1			POLH	FEN1
FOXD1	UGDH.AS1			LEF1	ENSG00000286004			TMEM63B	FADS2
RN7SL208P	ATP10D			RPL34	TFRC			PTCHD4	FADS1
SCAMP1.AS1	ENSG00000259959			ENSG00000288913	RUBCN			PTP4A1	INCENP
ENSG00000288741	CLOCK			PRSS12	SLC26A1			ENSG00000266680	ENSG00000289194
ACOT12	CRACD			C4orf3	CTBP1.AS			ENSG00000285976	SNHG1
LUCAT1	CDKL2			PPP1R14BP3	BOD1L1			TENT5A	CDCA5
ARRDC3	STBD1			NDUFC1	ARAP2			PNRC1	SPTBN2
ARSK	SHROOM3			MGST2	UGDH.AS1			ANKRD6	DHCR7.DT
GPR150	SOWAHB			LSM6	CLOCK			SOBP	POLD3
CHD1.DT	TMEM150C			GLRB	CRACD			ENSG00000289433	DDIAS
ENSG00000249476	NKX6.1			ING2.DT	CDKL2			SESN1	KDM4D
EPB41L4A.AS1	CDS1			LINC02365	STBD1			DSE	POGLUT3
MIR1244.2	WDFY3			CFAP96	SHROOM3			ENSG00000289372	EXPH5
ENSG00000230612	PKD2			ENSG00000286001	SOWAHB			CEP85L	DRD2
ENSG00000286408	ABCG2			NDUFS6	NKX6.1			MAN1A1	H2AX
SMIM32	SNCA			IRX4	CDS1			GJA1	CCDC15
TRPC7.AS1	UNC5C			LINC02236	PTPN13			SLC2A12	CHEK1
ENSG00000289155	PPP3CA			MARCHF6.DT	PKD2			MAP7	FLI1
SPATA24	BANK1			OTULINL	SNCA			ARFGEF3	NCAPD3
ENSG00000254363	TET2			PURPL	UNC5C			ABRACL	ENSG00000261799
HBEGF	PLA2G12A			ENSG00000250764	BANK1			SASH1	NINJ2
ANKHD1.DT	CEP170P1			NPR3	CENPE			ULBP2	WNT5B
ENSG00000293441	PDE5A			ENSG00000250697	CEP170P1			PPP1R14C	FOXM1
FGF1	BLTP1			PLCXD3	PDE5A			PLEKHG1	ENSG00000250899
ADRB2	ANKRD50			ENSG00000287263	BLTP1			AKAP12	RAD51AP1
RPL7P1	FAT4			ENSG00000272382	ENSG00000273007			MAP3K4.AS1	PLEKHG6
ENSG00000275765	TBC1D9			ANXA2R	ANKRD50			PDGFA.DT	SCNN1A
FAXDC2	RNF150			ENSG00000289056	FAT4			LINC02983	NCAPD2
FAM200C	INPP4B			SMIM15.AS1	TBC1D9			LINC03073	CDCA3
MIR3142HG	SMARCA5.AS1			ENSG00000285999	LINC02432			HDAC9	DDX12B
SNCB	LRBA			MAST4	SMARCA5.AS1			ITGB8	DDX12P
PRR7.AS1	TRIM2			MAST4.AS1	LRBA			RAPGEF5	PTHLH
ENSG00000249849	TMEM131L			FCHO2.DT	SH3D19			MTURN	DDX11
FAM153A	CTSO			TMEM171	FHIP1A			SFRP4	DDN.AS1
ENSG00000250999	RAPGEF2			FOXD1	TRIM2			SUGCT	DHH
Y_RNA.258	TMEM192			ANKRA2	TMEM131L			CAMK2B	TUBA1B
ENSG00000248367	DDX60L			F2RL2	FNIP2			NACAD	TROAP
ENSG00000280161	PALLD			RN7SL208P	RAPGEF2			IGFBP3	RACGAP1
HEIH	STOX2			SCAMP1.AS1	MSMO1			LINC03011	KRT80
LINC00847	CFAP97			ENSG00000288741	DDX60			AUTS2	ESPL1
TRIM7.AS2	SORBS2			FAM151B.DT	PALLD			VPS37D	HOXC12
TRIM52.AS1	FAT1			ACOT12	WWC2			METTL27	CDK2
FOXQ1	PLEKHG4B			ENSG00000271862	CFAP97			GNAI1	TIMELESS
FOXF2.DT	LRRC14B			LUCAT1	SORBS2			CACNA2D1	PRIM1
LINC01011	SLC12A7			ARRDC3	FAT1			PCLO	HSD17B6
ENSG00000228793	ICE1			ARSK	PLEKHG4B			TP53TG1	NEMP1
PPP1R3G	MYO10			ST8SIA4	LRRC14B			PPP1R9A	NUP107
NRN1	CDH18			EFNA5	SLC9A3			GAL3ST4	TMPO.AS1
BMP6	CPLANE1			ENSG00000249476	CEP72			CASTOR3P	TMPO
ENSG00000285763	LIFR			MIR1244.2	ZDHHC11B			PVRIG	GOLGA2P5
EDN1	NNT			P4HA2	SLC12A7			NAT16	GAS2L3
CD83	ENSG00000272335			ENSG00000230612	ENSG00000291055			EFCAB10	PARPBP
JARID2.DT	ARL15			UQCRQ	ICE1			MDFIC	UNG
NUP153.AS1	PLK2			ENSG00000279691	RBBP4P1			ENSG00000237813	FAM216A
RNF144B	ELOVL7			SMIM32	CDH18			CPA4	RFC5
H3C3	ERBIN			PKD2L2.DT	LMBRD2			KLF14	CIT
LARRPM	ENSG00000291220			REEP2	LIFR			LINC00513	MSI1
ZSCAN16.AS1	ENSG00000289810			SPATA24	NNT			CALD1	KNTC1
HLA.V	BDP1			DNAJC18	ENSG00000272335			TCAF2	ENSG00000280120
HLA.G	PDE8B.1			ENSG00000254363	MCIDAS			ENSG00000291149	POLE
HLA.K	JMY			ANKHD1.DT	NLN			KRBA1	SKA3
ENSG00000272501	EDIL3			ANKHD1	ERBIN			SSPOP	CENPJ
ENSG00000289375	RHOBTB3			SRA1	SREK1			ENSG00000204876	SHISA2
GPSM3	ERAP1			CD14	NAIPP2			ZNF596	SLC7A1
NOTCH4	DTWD2			ENSG00000288095	ENSG00000254701			FAM66B	HMGB1
HMGA1	ENSG00000230929			SPRY4.AS1	ENSG00000291220			LINC03022	BRCA2
MAPK13	RAD50			FGF1	BDP1			PRSS51	RFC3
ADCY10P1	AFF4			RPL7P1	ZBED3			RP1L1	ENSG00000276672
ADCY10P1.1	TCF7			CAMK2A	JMY			XKR6	EXOSC8
ENSG00000287825	EGR1			ARSI	EDIL3			TNFRSF10B	THSD1
DNPH1	MATR3.1			GPX3	RHOBTB3			TNFRSF10D	CKAP2
VEGFA	IGIP			ENSG00000275765	SLCO4C1			TNFRSF10A.AS1	DIAPH3
ENSG00000289609	PCDHA4			FAXDC2	TICAM2.AS1			TNFRSF10A	BORA
CAPN11	PCDHA8			CYFIP2	SLC22A5			STC1	TEX30
ADGRF1	PCDHA11			FAM200C	RAD50			NEFM	RAB20
KLHL31	PCDHA12			MSX2	AFF4			ENSG00000287185	PARP2
TENT5A	PCDHAC2			SNCB	MTND4P12			KIF13B	PCK2
C6orf163	PCDHB8			PRR7.AS1	MTND4LP30			ADGRA2	EGLN3
ANKRD6	PCDHB16			ENSG00000250999	EGR1			ENSG00000272457	FOXA1
FUT9	PCDHB10			ENSG00000280161	MATR3.1			FAM110B	MIS18BP1
PNISR.AS1	PCDHGB2			HEIH	ENSG00000293600			DNAJC5B	LRR1
ARMC2	PCDH1			LINC00847	PCDHA11			ENSG00000253190	POLE2
FAM229B	ARHGAP26			TRIM52.AS1	PCDHA12			CRH	GPR137C
ENSG00000289304	PPP2R2B			FOXQ1	PCDHA13			ENSG00000287127	CDKN3
DCBLD1	SLC26A2			FOXF2.DT	PCDHAC2			RRS1.DT	WDHD1
ENSG00000289372	NDST1			LINC01011	PCDHB8			ADHFE1	DLGAP5
GJA1	SYNPO			PPP1R3G	PCDH1			SBSPON	CEP128
CENPW	CCDC69			CD83	ARHGAP26			ZFHX4	VRK1
SLC18B1	SPARC			JARID2.DT	PPP2R2B			ENSG00000272264	TNFAIP2
MAP7	SLIT3			RNF144B	PCYOX1L			CDH17	XRCC3
ARFGEF3	NEURL1B			BOLA2P3	PPARGC1B			TP53INP1	ARHGAP11B
HEBP2	NSD1			H1.2	SLC26A2			ANKRD46	ARHGAP11A
NHSL1.AS1	ENSG00000247679			H2BC4	NDST1			RRM2B	BUB1B
ENSG00000288056	HTATSF1P2			H4C3	SYNPO			BAALC.AS1	KNSTRN
ENSG00000280184	SLC22A23			H2AC6	SPARC			ZFPM2.AS1	KNL1
ENSG00000231760	PRPF4B			H2BC8	LARP1			FBXO32	RAD51
PPP1R14C	LYRM4.AS1			LARRPM	GEMIN5			TRIB1	CHAC1
MAP3K4.AS1	DSP			H2BC11	HMMR			LRATD2	OIP5
CAHM	TMEM170B			ENSG00000290032	SLIT3			ENSG00000286010	TYRO3
DACT2	ENSG00000272341			H2BC14	ENSG00000247679			CASC11	WDR76
DYNLT2	ZSCAN23			H2BC16P	MYLK4			NDRG1	GATM
PDGFA.DT	NEU1			ZSCAN16.AS1	TUBB2B			ERICD	CEP152
ADAP1	SLC44A4			HLA.K	PRPF4B			ENSG00000261693	MNS1
ENSG00000290091	ITPR3			HLA.A	DSP			ADGRB1	CCNB2
ENSG00000272953	SPDEF			ENSG00000272501	TMEM170B			ARC	TLN2
LINC03073	BRPF3			HLA.B	ENSG00000272341			LYNX1	PCLAF
ITGB8	C6orf89			CSNK2B	ENSG00000287559			LY6S	PIF1
STEAP1B	LINC02520			FKBPL	ENSG00000288812			MAPK15	ZWILCH
RPS2P32	MDGA1			PRRT1	ZSCAN12			IQANK1	KIF23
DPY19L1P2	TFEB			AGER	ZSCAN23			EPPK1	HMGB1P6
CAMK2B	PAQR8			GPSM3	POLR1HASP			SCX	CSPG4
RPL32P18	BMP5			CUTA	MDC1			DOCK8	CHRNA5
IGFBP3	COL21A1			IP6K3	VARS2			ACER2	ENSG00000261762
EGFR.AS1	DST			HMGA1	MSH5			ENSG00000260912	FANCI
ENSG00000286456	COL12A1			SMIM29	SLC44A4			MIR31HG	TICRR
LINC03011	IMPG1			MAPK13	ITPR3			KHSRPP1	PERPP2
ENSG00000226824	HTR1B			CDKN1A	SPDEF			RN7SL151P	BLM
ENSG00000289015	PHIP			MOCS1	BRPF3			DMRTA1	PRC1
LAT2	SH3BGRL2			DNPH1	C6orf89			ENSG00000283982	ENSG00000284946
GTF2IRD2	ENSG00000272129			POLH	PIM1			ATOSB	PRR35
DMTF1.AS1	IBTK			POLH.AS1	LINC02520			TMEM8B	MSLN
CFAP69	DOP1A			ENSG00000289609	MDGA1			GLIPR2	NPW
TFPI2	MDN1			LINC03040	ZNF318			CNTNAP3B	CCNF
GNG11	CASP8AP2			CAPN11	PAQR8			CNTNAP3C	PKMYT1
KPNA7	GRIK2			MYMX	BMP5			RPL7AP76	TFAP4
ARPC1A	PRDM1			ADGRF1	DST			CNTNAP3P2	RMI2
ATP5MF	OSTM1			ENSG00000266680	RAB23			MAMDC2	PLK1
PPP1R35	CDK19			ENSG00000290002	COL12A1			TRPM6	NUPR1
MUC12	REV3L			TENT5A	HTR1B			TLE4	SPN
NAT16	FRK			ANKRD6	PHIP			S1PR3	KIF22
ENSG00000239486	NKAIN2			SOBP	IBTK			GADD45G	MAZ
LINC01004	ARHGAP18			ENSG00000289433	DOP1A			ENSG00000234537	PRRT2
KMT2E.AS1	L3MBTL3			SESN1	MDN1			NINJ1	HIRIP3
BCAP29	EPB41L2			ENSG00000289372	CASP8AP2			TBC1D2	SHCBP1
WNT16	SLC2A12			GJA1	PRDM1			TGFBR1	ORC6
FAM3C	UTRN			PKIB	CRYBG1			ABCA1	GNAO1
ENSG00000224138	SHPRH			SMPDL3A	REV3L			KLF4	GINS3
LINC03072	SCAF8			CENPW	ARHGAP18			COL27A1	CDH11
LINC.PINT	IGF2R			ENPP3	L3MBTL3			ASTN2	CMTM1
ENSG00000273489	QKI			RPS12	EPB41L2			TRIM32	ENSG00000289353
ATP6V0A4	RPS6KA2			MAP7	UTRN			DAB2IP	CDH1
TBXAS1	FAM20C			MAP7.AS1	SHPRH			ZNF79	IL34
NDUFB2	ENSG00000273230			HEBP2	ULBP1			ENSG00000227218	RFWD3
TCAF2	ELFN1			NHSL1.AS1	SCAF8			ENSG00000288956	CENPN
ENSG00000291149	LFNG			ENSG00000288056	IGF2R			RALGDS	GINS2
RN7SL521P	TTYH3			ENSG00000231760	QKI			ADAMTS13	CDT1
INSIG1.DT	TNRC18			RAET1G	RPS6KA2			LHX3	FANCA
RBM33.DT	ANKRD61			ULBP2	WDR27			NALT1	SHPK
ENSG00000204876	UMAD1			PPP1R14C	ENSG00000266896			PHPT1	HASPIN
ENSG00000286407	THSD7A			MAP3K4.AS1	ENSG00000273230			MAMDC4	PIMREG
ZNF596	HYCC1			CAHM	PMS2			CYSRT1	YBX2
GFRA2	GSDME			SFT2D1	THSD7A			LARP4B.DT	AURKB
PHYHIP	SKAP2			DACT2	VWDE			ITIH5	PFAS
TNFRSF10D	DPY19L2P3			ENSG00000224417	CDCA7L			GATA3	TMEM220
NKX3.1	SCRN1			PDGFA.DT	IGF2BP3			C1QL3	PMP22
STC1	GLI3			C7orf50	HOXA13			DEPP1	CENPV
NEFM	OGDH			ENSG00000290091	DPY19L2P3			ENSG00000290460	NT5M
NEFL	TNS3			ENSG00000272953	GLI3			ZNF488	SHMT1
ENSG00000287185	ENSG00000225507			LINC02983	OGDH			FRMPD2	UBE2SP2
BNIP3L	ABCA13			LINC03073	TNS3			ARHGAP22	TMEM97
EIF4EBP1	BNIP3P11			ETV1	ENSG00000225507			PCDH15	VTN
ENSG00000285632	CLDN4			AGR2	C7orf57			ENSG00000288011	SPAG5
SFRP1	MIR590			ITGB8	ABCA13			UNC5B	ATAD5
CEBPD	CLIP2			DPY19L1P2	EGFR			MSS51	SLFN13
ENSG00000272457	GTF2IRD1			ENSG00000287893	ENSG00000289177			MAT1A	RDM1
ENSG00000260955	GTF2I			INHBA	BAZ1B			ADIRF.AS1	MYO19
ENSG00000251127	HIP1			UPK3BL3P	GTF2I			KLLN	CDC6
DNAJC5B	ENSG00000290729			GCK	HIP1			ACTA2	TOP2A
ENSG00000253190	GTF2IP7			CAMK2B	ENSG00000290729			FAS	PSMC3IP
HEY1	SEMA3C			RPL32P18	SEMA3C			PANK1	BRCA1
ENSG00000272264	SEMA3E			IGFBP3	SEMA3E			PPP1R3C	HROB
FABP5	SEMA3D			SEC61G	SEMA3D			MARVELD1	KIF18B
SLC2A3P4	AKAP9			ENSG00000287985	CYP51A1			GOLGA7B	C1QL1
CDH17	PEG10			LINC03011	PEG10			BLOC1S2	ITGB3
MAILR	ASB4			ENSG00000226824	ASB4			DUSP5	EME1
MED30	PDK4			FZD9	DLX6			BTBD16	PPM1E
DEPTOR	TRRAP			VPS37D	ASNS			NKX1.2	PRR11
FBXO32	ZKSCAN1			LAT2	TRRAP			FANK1	BRIP1
RNF139.DT	EPHB4			GTF2IRD2	ZKSCAN1			INSYN2A	CACNG4
LRATD2	SLC12A9			HSPB1	STAG3L5P			LINC01164	KPNA2
CASC11	MUC3A			TFPI2	PILRB			DPYSL4	UNC13D
NDRG1	COL26A1			GNG11	LRCH4			KNDC1	RNF157
ST3GAL1.DT	ORAI2			SEM1	COL26A1			ANO9	TK1
COL22A1	EFCAB10.AS1			KPNA7	DPY19L2P2			EPS8L2	BIRC5
ENSG00000259891	DUS4L.BCAP29			ARPC1A	LAMB1			MUC2	METTL4
ENSG00000279766	ENSG00000238832			ATP5MF	MET			DUSP8	NDC80
ERICD	LAMB1			MBLAC1	SMO			CDKN1C	IMPA2
LY6K	MET			GAL3ST4	AHCYL2			TRIM21	PRELID3A
LY6S	ENSG00000242588			PPP1R35	TMEM140			TRIM22	ZNF519
MINCR	FLNC			SPACDR	DENND11			APBB1	RBBP8
LINC02878	AHCYL2			MUC12	TCAF1P1			TRIM3	NOL4
MAPK15	CALD1			MUC12.AS1	ENSG00000290600			ENSG00000254991	FHOD3
ENSG00000236924	TMEM140			VGF	ZNF862			KCNJ11	MIR924HG
DMRTA1	DENND11			NAT16	ENSG00000286912			USH1C	SKA1
ENSG00000283982	TCAF1P1			ZNHIT1	ZNF775.AS1			BDNF	C18orf54
PRSS3	ZNF425			RPL7AP39	SMARCD3			LINC02721	ENSG00000278330
CA9	ZNF467			LINC01004	ARHGEF10			CD44.DT	PRTN3
ENSG00000227388	ENSG00000286912			KMT2E.AS1	ENSG00000255310			DDB2	KISS1R
SPAG8	KMT2C			EFCAB10	DLC1			RAPSN	LMNB2
Y_RNA.380	ENSG00000255310			CCDC71L	MTUS1			YPEL4	CHAF1A
ENSG00000280077	DLC1			BCAP29	CSGALNACT1			VWCE	UHRF1
CNTNAP3B	ENSG00000289357			WNT16	SLC39A14			FADS3	LONP1
FAM27C	TEX15			FAM3C	ENSG00000289357			ROM1	TGFBR3L
FAM27E3	ZNF703			ENSG00000224138	TEX15			PPP2R5B	DNMT1
FAM27B	ADGRA2			LINC.PINT	RAB11FIP1			TM7SF2	SPC24
ANXA1	RAB11FIP1			LINC00513	HOOK3			ENSG00000293475	ASF1B
ENSG00000224945	TACC1			ENSG00000273489	PRKDC			ENSG00000287917	TECR
GADD45G	ANK1			ATP6V0A4	CHD7			SLC25A45	HAUS8
MIRLET7A1HG	RNF170			KLRG2	PDE7A.DT			ENSG00000291174	ANKLE1
AOPEP	HOOK3			TBXAS1	CSPP1			ZNRD2.DT	ZNF90
EIF4BP3	PRKDC			NDUFB2	ZNF704			TMEM151A	ENSG00000280079
TXN	NPBWR1			FAM131B.AS2	PAG1			RIN1	ENSG00000291130
ENSG00000235204	UBXN2B			TCAF2	NECAB1			RHOD	ZNF85
RPL35	CHD7			ENSG00000291149	OTUD6B			CARNS1	ENSG00000268119
ENSG00000224988	SGK3			RBM33.DT	FSBP			ENSG00000289074	ZNF100
ENSG00000288956	ZNF704			ENSG00000204876	ESRP1			SHANK2	LINC01224
QRFP	PAG1			PHYHIP	VPS13B			NADSYN1	ENSG00000269397
CAMSAP1.DT	CPNE3			TNFRSF10B	UBR5			P2RY6	CEBPG
LHX3	NECAB1			TNFRSF10C	CTHRC1			PLEKHB1	ARHGAP33
TMEM141	ENSG00000253854			TNFRSF10D	SAMD12			GDPD5	WDR62
C8G	FSBP			TNFRSF10A	HAS2			WNT11	ENSG00000280023
STPG3.AS1	ESRP1			NKX3.1	SQLE			TSKU	ENSG00000267260
STPG3	TP53INP1			STC1	ASAP1			ENSG00000261578	LIPE
ARRDC1.AS1	MATN2			NEFM	TSSK5P			MYO7A	CCDC8
LARP4B.DT	VPS13B			ENSG00000287185	ENSG00000272115			CCDC90B	PTOV1.AS2
ENSG00000229672	UBR5			SCARA5	ERMP1			CCDC89	POLD1
SUV39H2.DT	SAMD12			EIF4EBP1	MPDZ			SYTL2	C19orf48P
VIM.AS1	CCN4			ENSG00000285632	HAUS6			CFAP300	ZNF649
TMEM236	SLC45A4			SFRP1	DENND4C			MMP1	UBE2S
COMMD3	LYNX1			CEBPD	RN7SL151P			CADM1	ZNF551
ARMC3	MAFA			ENSG00000272457	ANKRD18B			SCN4B	TRIB3
ZEB1.AS1	EPPK1			ENSG00000260955	TMX2P1			ABCG4	MCM8
ITGB1.DT	PLEC			RPS20	TJP2			SCN3B	GINS1
CCNY.AS1	TSSK5P			CHCHD7	PTAR1			FEZ1	TPX2
DEPP1	ENSG00000272115			FAM110B	VPS13A			EI24	E2F1
ENSG00000290460	SMARCA2			ENSG00000251127	FRMD3			KCNJ5.AS1	DSN1
PCDH15	ERMP1			NKAIN3	SPIN1			ST14	RBL1
ENSG00000289592	MPDZ			DNAJC5B	MIR3153			IGSF9B	FAM83D
P4HA1	ZDHHC21			ENSG00000253190	WNK2			DCP1B	MYBL2
DNAJC9.AS1.1	DENND4C			CRH	ENSG00000286834			ENSG00000291189	AURKA
MSS51	MYORG			HEY1	PTCH1			TIGAR	APCDD1L
GLUD1P3	TLN1			ENSG00000272264	TSTD2			GPR162	CRMA
ENSG00000279088	TMX2P1			LINC02986	ENSG00000236896			CLSTN3	LINC02970
ENSG00000288823	SNX18P3			SLC2A3P4	CORO2A			YBX3	SOX18
WAPL.DT	TJP2			CDH17	FKTN			ARHGDIB	TIAM1
SNCG	ABHD17B			TP53INP1	ENSG00000289987			TM7SF3	MIS18A
ADIRF.AS1	GDA			SDC2	FRRS1L			PPFIBP1	CHAF1B
PPP1R3C	VPS13A			COX6C	AKNA			ENSG00000276900	CBS
NDUFB8	TLE4			ANKRD46	TNC			PKP2	PDXK
ENSG00000272572	FRMD3			ENSG00000260368	C5			MUC19	C21orf58
ENSG00000273476	NTRK2			ZFPM2.AS1	PTGS1			CCDC184	CDC45
ENSG00000273162	WNK2			ANGPT1	MIR600HG			NR4A1	GGT5
DPCD	PTCH1			MED30	OLFML2A			CALCOCO1	SNRPD3
FBXL15	CDC14B			FBXO32	GARNL3			ZNF385A	CHEK2
DUSP5	ENSG00000236896			LRATD2	SPTAN1			TMT1B	MCM5
ENSG00000236426	CORO2A			ENSG00000286010	NUP188			DGKA	CDC42EP1
HTRA1	ENSG00000289987			CASC11	LAMC3			GLS2	DMC1
FAM24B	FRRS1L			NDRG1	PRRC2B			LRP1	CENPM
ENSG00000282787	LINC02977			ST3GAL1.DT	PRRT1B			TAFA2	RIBC2
FANK1	SNX30			COL22A1	RAPGEF1			LINC02454	GTSE1
C10orf90	ZNF618			ENSG00000279766	COL5A1			MDM2	KLHDC7B
BNIP3	AKNA			ERICD	SEC16A			ENSG00000256325	FANCB
NKX6.2	TNC			ENSG00000289338	IDI2.AS1			TRHDE	SCML2
CFAP46	C5			LY6K	IDI1			TRHDE.AS1	POLA1
ENSG00000255237	PTGS1			LINC02878	TASOR2			GLIPR1.AS1	RANBP1P1
MIR210HG	MIR600HG			MAPK15	NEBL			SYT1	EBP
DRD4	NR5A1			ENSG00000288096	ZNF25			ACSS3	SUV39H1
GATD1.DT	OLFML2A			ENSG00000255224	ZNF37BP			NTS	SMC1A
TOLLIP.DT	MVB12B			ENSG00000236924	RET			TMTC3	SPIN4
CHRNA10	RALGPS1			ENSG00000260912	LINC02916			KITLG	STARD8
ENSG00000268403	GARNL3			DMRTA1	ENSG00000290921			SLC9A7P1	KIF4A
WEE1	SPTAN1			ENSG00000283982	GPRIN2			IKBIP	ERCC6L
SBF2.AS1	ENSG00000288924			PRSS3	SYT15B			APAF1	CENPI
ADM.DT	PRRC2B			RPP25L	AGAP6			DRAM1	RADX
PSMA1	PRRT1B			CA9	ANK3			NOPCHAP1	SMIM10
MISFA	RAPGEF1			PAICSP1	TMEM26			TCP11L2	BGN
LEISA1	SETX			CNTNAP3B	EGR2			ISCU
LINC02721	COL5A1			FAM27C	TET1			SELPLG
ENSG00000289526	NACC2			ENSG00000290559	ENSG00000288559			GLTP
ENSG00000283341	ENSG00000275329			CNTNAP3P2	DNAJC9.AS1			ENSG00000290033
C11orf96	SEC16A			FAM27E3	USP54			TRIAP1
ENSG00000254639	UAP1L1			FAM27B	SEC24C			DNAH10
RAPSN	IDI1			RPL24P8	VCL			DNAH10OS
SDHAF2	TASOR2			ANXA1	DLG5			RFLNA
TMEM258	PROSER2			ENSG00000224945	ZCCHC24			ATP8A2
ENSG00000288852	BEND7			GADD45G	BEND3P3			RGCC
PPP1R14B.AS1	C1QL3			CARD19	NUTM2E			ENOX1
POLA2	NEBL			NINJ1	GRID1			LACC1
ZNRD2.DT	KIAA1217			AOPEP	LIPA			ENSG00000288743
KCNK7	BAMBI			ERCC6L2.AS1	IFIT3			PCDH9
RELA.DT	ZNF25			EIF4BP3	ANKRD1			DACH1
RNASEH2C	RET			TXN	SRP9P1			KLF5
CATSPER1	MARCHF8			FAM225A	BTAF1			SLITRK6
RIN1	WASHC2C			ASTN2	MYOF			LINC00391
ENSG00000275484	ENSG00000290921			ENSG00000235204	FFAR4			GAS6.AS1
TBX10	GPRIN2			RPL35	PLCE1			GAS6.DT
GLTC1	ZNF488			ZNF79	NOC3L			SWINGN
ENSG00000289074	ENSG00000290453			ENSG00000288956	ENTPD1			ZNF219
LRRC51	WASHC2A			QRFP	ZNF518A			ABHD4
ENSG00000285693	ENSG00000286401			RALGDS	SLIT1			LRP10
ENSG00000293324	ANK3			GBGT1	LOXL4			SLC22A17
TPBGL	TMEM26			LINC02846	SCD			ZFHX2
WNT11	TET1			LHX3	SEC31B			DHRS2
EMSY.DT	STOX1			NALT1	PDCD11			TGM1
RAB30.DT	HKDC1			TMEM141	STN1			RABGGTA
ANKRD42.DT	ENSG00000288559			PHPT1	ADD3			NYNRIN
CCDC89	USP54			ENSG00000260190	ENSG00000285676			C14orf28
ENSG00000279742	ZSWIM8			C8G	ENSG00000260917			ENSG00000282885
MMP1	DLG5			CYSRT1	VWA2			LINC01588
ELMOD1	ZCCHC24			STPG3.AS1	AFAP1L2			BMP4
ENSG00000290078	ENSG00000280355			LARP4B.DT	ABLIM1			GALNT16
HOATZ	BEND3P3			PRKCQ.AS1	SHTN1			SUSD6
PIH1D2	GRID1			COMMD3	EIF3A			PAPLN.AS1
CADM1	LIPA			ITGB1.DT	FGFR2			RPS6KL1
ENSG00000278376	IFIT2			CCNY.AS1	MKI67			PGF
MIR100HG	IFIT3			DEPP1	C10orf143			TGFB3
BLID	IFIT1			ENSG00000289092	SCART1			LINC01629
NRGN	ANKRD1			ARHGAP22	IFITM1			ENSG00000243225
ESAM	SRP9P1			PCDH15	ENSG00000183562			ENSG00000273729
TIRAP.AS1	RNA5SP323			ENSG00000288011	ART5			TMEM63C
GSEC	FFAR4			ENSG00000286373	DCHS1			ZDHHC22
PRDM10.DT	SLC35G1			FAM241B	TUB			SAMD15
NINJ2.AS1	PLCE1			DNAJC9.AS1.1	RIC3			FLRT2
CD9	SORBS1			MSS51	TRIM66			KCNK10
ENO2	ENTPD1			GLUD1P3	SBF2			SPATA7
C12orf57	SLIT1			COMTD1	TEAD1			FOXN3.AS1
CLEC2B	LOXL4			DLG5.AS1	PLEKHA7			MOAP1
RPL13AP20	ABCC2			SNCG	PIK3C2A			ASB2
ARHGDIB	SCD			ADIRF.AS1	NCR3LG1			OTUB2
MGST1	STN1			ACTA2	KCNC1			IFI27L2
LDHB	ADD3			FAS	TPH1			CLMN
ENSG00000278743	RBM20			PPP1R3C	ENSG00000293242			HHIPL1
SMCO2	ENSG00000285676			FGFBP3	NAV2			MEG3
LINC00941	ENSG00000260917			PDLIM1	ANO5			MEG8
DDX11.AS1	VWA2			GOLGA7B	LGR4			MEG9
ENSG00000276900	AFAP1L2			CRTAC1	WT1			AMN
LINC02422	ABLIM1			BLOC1S2	PIGCP1			TRMT61A.DT
SLC38A4	HSPA12A			NDUFB8	ALX4			CEP170B
RHEBL1	EIF3A			PDZD7	TSPAN18			LINC02298
ENSG00000257954	FGFR2			ENSG00000273162	TP53I11			LINC02256
SMAGP	ACADSB			FBXL15	CREB3L1			LINC02352
IGFBP6	ENSG00000258539			ATP5MK	CKAP5			GOLGA8N
ENSG00000289154	JAKMIP3			ENSG00000289745	SNORD67			SHF
TMT1B	SPRN			GSTO1	NUP160			C15orf48
BLOC1S1	SCART1			DUSP5	FADS2			FBN1
SPRYD4	ENSG00000254739			VAX1	FADS1			TEX9
NXPH4	ART5			ENSG00000236426	AHNAK			MYZAP
MIRLET7IHG	TRIM6			BTBD16	SPTBN2			RPS27L
ENSG00000275180	DCHS1			FAM24B	DHCR7			IGDCC4
LINC02454	SYT9			ENSG00000282787	ARHGEF17			MEGF11
CPSF6	SYT9.AS1			FANK1	RNF169			HCN4
BEST3	PPFIBP2			C10orf90	FAM181B			CYP1A1
PRANCR	TUB			INSYN2A	ENSG00000278989			FBXO22
TRHDE	RIC3			LINC01164	FZD4			ADAMTS7
TRHDE.AS1	TRIM66			DPYSL4	ENSG00000280385			CEMIP
ENSG00000273987	MICAL2			NKX6.2	CEP295			ADAMTS7P4
GLIPR1.AS1	TEAD1			ENSG00000273980	CEP126			AEN
RPL10P13	PLEKHA7			CALY	TMEM123			ISG20
LINC01619	PIK3C2A			FUOM	DYNC2H1			RGMA
TMCC3	NCR3LG1			ENSG00000255237	ATM			ARRDC4
TMPO.AS1	ANO5			HRAS	EXPH5			PRKXP1
ENSG00000257681	LGR4			MIR210HG	DRD2			GOLGA8VP
ENSG00000277715	WT1.AS			DRD4	USP28			HBQ1
TMEM263.DT	PIGCP1			GATD1.DT	DSCAML1			ENSG00000279255
ENSG00000274598	ALX4			RPLP2	UBE4A			ENSG00000259840
ENSG00000277566	TSPAN18			MUC2	KMT2A			ENSG00000276791
MAP1LC3B2	TP53I11			MUC5AC	BCL9L			ENSG00000289222
RAB35.AS1	CREB3L1			TOLLIP.DT	RPL23AP64			KREMEN2
LINC01089	AMBRA1			CDKN1C	MCAM			BICDL2
ARL6IP4	CKAP5			PHLDA2	ARHGEF12			IL32
SBNO1.AS1	LRP4			TRIM21	ENSG00000254694			CDIP1
TMED2.DT	Y_RNA.453			TRIM22	FLI1			SYT17
ENSG00000273568	SLC43A3			APBB1	WNK1			DNAH3
PXMP2	ENSG00000279549			ENSG00000268403	WNT5B			SBK1
ENSG00000291046	DAGLA			PSMA1	ENSG00000250899			MVP
ENSG00000289688	FADS2			MISFA	SCNN1A			PYCARD
LINC00412	RAB3IL1			BDNF	NOP2			ITGAM
CKAP2.DT	AHNAK			LINC02721	LPCAT3			ENSG00000260267
SUGT1.DT	TM7SF2			ENSG00000289526	DDX12B			ZNF423
KLF5	ENSG00000278952			C11orf96	DDX12P			CHD9NB
UCHL3	SPTBN2			ENSG00000254639	ENSG00000257027			MT1A
LINC00391	ARHGEF17			DDB2	CD69			NDRG4
ENSG00000286334	PGM2L1			RAPSN	DDX47			RRAD
ENSG00000288060	FAM181B			CLP1	ENSG00000256663			CES2
LINC00370	ENSG00000278989			VWCE	PKP2			CES4A
ENSG00000277767	FZD4			SDHAF2	ALG10B			TPPP3
GAS6.AS1	ENSG00000280385			TMEM258	PRICKLE1			HAS3
ANG	CEP295			TMEM223	DHH			CYB5B
RNASE4	CEP126			PLAAT3	LIMA1			CALB2
DAD1	DYNC2H1			ENSG00000288852	KRT80			OSGIN1
ENSG00000288795	GUCY1A2			PPP1R14B	TNS2			ZFPM1
JPH4	ENSG00000261098			PPP1R14B.AS1	HOXC12			SNAI3.AS1
DHRS2	ATM			BATF2	ENSG00000260597			ENSG00000261253
ENSG00000288820	DRD2			ENSG00000293475	DNAJC14			MC1R
NEDD8	BACE1			ENSG00000287917	SMARCC2			MIR22HG
LTB4R	BACE1.AS			SLC25A45	ANKRD52			SERPINF1
ENSG00000203546	DSCAML1			ENSG00000290057	PAN2			HIC1
SLC25A21.AS1	KMT2A			ENSG00000291174	TIMELESS			ENSG00000280254
C14orf28	PHLDB1			ZNRD2.DT	MIR616			SLC52A1
ENSG00000282885	CBL			ZNRD2	PPM1H			ALOXE3
LINC01588	ARHGEF12			FAM89B	KICS2			NTN1
VCPKMT	RNU4.23P			ENSG00000289339	XPOT			TVP23C
ERO1A	ENSG00000254694			KCNK7	ENSG00000279530			RASD1
HIF1A.AS3	FLI1			RNASEH2C	TSPAN8			ENSG00000262202
HSPA2	ENSG00000261799			CATSPER1	LGR5			NATD1
PIGH	B4GALNT3			CNIH2	TMTC2			KSR1
HEATR4	WNK1			RIN1	CEP290			PIPOX
ENSG00000258976	ERC1			BBS1	ATP2B1			CORO6
ACYP1	WNT5B			CCS	ENSG00000257283			ADAP2
TGFB3	ENSG00000250899			NDUFS8	FGD6			TMEM98
SAMD15	SCNN1A			MYEOV	NTN4			CCL2
SLIRP	LTBR			ENSG00000289074	UTP20			MMP28
ASB2	LPCAT3			STARD10	CHST11			GJD3
OTUB2	ENSG00000257027			ENSG00000285693	ALDH1L2			TNS4
IFI27L1	CD69			TPBGL	WASHC4			KRT32
IFI27L2	DDX47			WNT11	NUAK1			HAP1
CLMN	PLBD1.AS1			EMSY.DT	ACACB			ASB16.AS1
ENSG00000258615	SSPN			ENSG00000261578	RAD9B			ENSG00000288961
SNHG10	ITPR2			MYO7A	HECTD4			ENSG00000276851
MEG3	ENSG00000275764			AAMDC	TPCN1			TMEM92
MEG9	PKP2			NDUFC2	MED13L			MYCBPAP
ENSG00000289207	ALG10B			RAB30.DT	FBXW8			ENSG00000250286
TRMT61A.DT	PRICKLE1			ANKRD42.DT	TAOK3			EPN3
ENSG00000279140	TMEM117			CCDC90B	GCN1			YPEL2
TEX22	KMT2D			CCDC89	ENSG00000286067			PPM1D
CHRFAM7A	DHH			SETP17	OASL			LINC02875
SCG5.AS1	LIMA1			ARPC3P3	CLIP1			ENSG00000291117
ENSG00000279092	KRT80			MMP10	KNTC1			AXIN2
ACTBP7	ENSG00000257829			CADM1	SCARB1			HELZ.AS1
EIF3J.DT	KRT8			ENSG00000278376	ENSG00000279500			GRIN2C
DUT.AS1	TNS2			MIR100HG	POLE			FDXR
PRTG	MAP3K12			BLID	ZNF605			MYO15B
RORA	HOXC13			NRGN	ZMYM2			FOXJ1
RPS27L	HOXC12			ESAM	SACS			AANAT
ENSG00000261351	SMARCC2			FEZ1	SLC7A1			CYGB
UBL7.DT	ANKRD52			TIRAP.AS1	BRCA2			SEPTIN9.DT
ENSG00000276744	LRP1			KCNJ5.AS1	ENSG00000276672			LINC00482
ACSBG1	PPM1H			PRDM10.DT	FOXO1			ENSG00000287737
ST20	MSRB3			ST14	TSC22D1.AS1			SECTM1
BCL2A1	TMBIM4			LINC00942	SLC25A30			CLUL1
ENSG00000277782	ENSG00000279530			DCP1B	ATP7B			ENSG00000288533
SNHG21	TSPAN8			ENSG00000291189	MRPS31P5			TYMSOS
SH3GL3	LGR5			NDUFA9	THSD1			ENSG00000265907
NMB	CEP290			CD9	MYCBP2			ENSG00000266401
ISG20	ATP2B1			CHD4	ABCC4			TMEM200C
MESP2	ENSG00000257283			GPR162	DOCK9			PTPRM
CIB1	FGD6			C12orf57	ERCC5			DSC3
GDPGP1	NTN4			EMG1	COL4A2			DSC2
VPS33B	ENSG00000280088			CLEC2B	ANKRD10.IT1			PSTPIP2
RGMA	UTP20			BCL2L14	ATP11A			CCDC68
ENSG00000232386	CHST11			ARHGDIB	RASA3			PMAIP1
DDX11L16.1	ALDH1L2			LDHB	TEP1			DSEL
HBQ1	WASHC4			ENSG00000278743	LINC00641			CBLN2
WFIKKN1	NUAK1			SMCO2	SLC7A8			PARD6G
METTL26	ACACB			LINC00941	PCK2			SHC2
CHTF18	UBE3B			ENSG00000276900	NOP9			PALM
ENSG00000275092	HECTD4			LINC02422	HECTD1			GRIN3B
RPL3L	TPCN1			SLC38A4	ARHGAP5			GAMT
SNHG19	MED13L			RPAP3.DT	EGLN3			ENSG00000275468
ECI1.AS1	FBXW8			CCDC184	FOXA1			EBI3
MIR3677HG	TAOK3			SMAGP	TOGARAM1			TINCR
ENSG00000276791	GCN1			KRT7	MGAT2			TNFSF9
PRSS30P	ENSG00000286067			KRT81	NEMF			SH2D3A
ENSG00000263105	MLXIP			IGFBP6	SOS2			KANK3
ENSG00000288935	DIABLO			ENSG00000289154	NID2			ANGPTL4
ENSG00000278434	CLIP1			ZNF385A	TXNDC16			MARCHF2
RPL21P119	ENSG00000280120			TMT1B	GPR137C			ZNF561.AS1
DEXI	NCOR2			BLOC1S1	WDHD1			ZNF441
SOCS1	GALNT9			ORMDL2	KTN1			ZNF563
RPS15A	SACS			DGKA	SYNE2			MIR23AHG
ENSG00000260430	SHISA2			PMEL	CHURC1			PODNL1
ENSG00000278389	NBEA			SPRYD4	ZFYVE26			IL27RA
DNAH3	TSC22D1.AS1			ENSG00000275180	MIDEAS			NOTCH3
ENSG00000274460	SLC25A30			LINC02454	PTGR2			KLF2
ENSG00000275445	ATP7B			MDM2	LTBP2			UNC13A
MOSMO	THSD1			BEST3	TMEM63C			JAK3
ENSG00000260277	MYCBP2			TRHDE	FOXN3			PGPEP1
ENSG00000260751	DOCK9			TRHDE.AS1	CCDC88C			GDF15
SLC5A11	ATP11A			ENSG00000273987	C14orf132			MIR3189
ENSG00000275494	ENSG00000276248			GLIPR1.AS1	CCDC85C			TMEM59L
ZKSCAN2.DT	RASA3			LINC01619	DYNC1H1			SLC25A42
ENSG00000246465	ENSG00000278594			IKBIP	CDC42BPB			GMIP
ATP2A1.AS1	TOMM40P1			DRAM1	TNFAIP2			LINC00663
ZNF747	TEP1			NOPCHAP1	AHNAK2			ENSG00000291177
ZNF747.DT	LINC00641			ISCU	ENSG00000290399			ZNF493
ENSG00000288983	MMP14			ATXN2.AS	SNHG14			WDR88
ENSG00000261840	SLC7A8			LINC01234	ATP10A			DMKN
ENSG00000280211	ZFHX2			MAP1LC3B2	HERC2			UPK1A
MIR762HG	NOP9			RNFT2	HERC2P9			KIRREL2
CTF1	HECTD1			SIRT4	HERC2P10			APLP1
STX1B	DTD2			TRIAP1	KLF13			ZNF540
VKORC1	ARHGAP5			DYNLL1	ZNF770			SPRED3
ENSG00000278133	FOXA1			LINC01089	THBS1			FAM98C
ENSG00000290429	TOGARAM1			ARL6IP4	BMF			CAPN12
CES1	KLHDC1			DNAH10OS	BUB1B			ENSG00000267892
ENSG00000291105	SOS2			ENSG00000273568	SPINT1			RINL
MT1A	GPR137C			LINC02361	TYRO3			GMFG
MT1X	KTN1			ENSG00000280311	MGA			EID2B
RRAD	SGPP1			ENSG00000275964	STARD9			SERTAD1
ELMO3	SYNE2			PPIAP28	TP53BP1			BLVRB
KCTD19	CHURC1			LINC00412	SPG11			ITPKC
TPPP3	ZFYVE26			POMP	GATM			RABAC1
ATP6V0D1.DT	MAP3K9			LACC1	TRPM7			CEACAM1
LCAT	PAPLN			ENSG00000274270	DMXL2			PHLDB3
HAS3	ALDH6A1			COMMD6	MYO5C			APOE
DDX19A.DT	FOS			LINC00391	TCF12			ERCC1
SYCE1L	RPL21P10			SOX21	CGNL1			GIPR
FOXC2.AS1	FOXN3			DOCK9.DT	VPS13C			NOVA2
FOXL1	C14orf132			ENSG00000288060	TLN2			BBC3
ENSG00000261253	CCDC85C			LINC00370	HERC1			PLA2G4C
ENSG00000261118	SLC25A29			GAS6.AS1	ZNF609			HSD17B14
HIC1	DYNC1H1			ANG	IGDCC4			BAX
ENSG00000272911	RCOR1			ZNF219	SMAD6			CGB7
ALOX15	CDC42BPB			DAD1	ENSG00000260007			NTF4
ZNF232.AS1	TNFAIP2			ABHD4	THSD4			KCNA7
ASGR1	ENSG00000269940			MRPL52	MYO9A			ZNF473CR
ACAP1	AHNAK2			DHRS2	GRAMD2A			SIGLEC14
TMEM256	ENSG00000291163			NEDD8	NEO1			ZNF702P
ENSG00000276384	HERC2			RABGGTA	NPTN.IT1			TTYH1
TNFSF13	HERC2P9			ARHGAP5.AS1	CSPG4			SYT5
CD68	KLF13			C14orf28	PEAK1			AURKC
MPDU1.AS1	FMN1			LINC01588	HMG20A			SDCBP2.AS1
RASD1	ZNF770			FRMD6.AS2	LINGO1			FKBP1A
PAIP1P2	THBS1			RMB8AP1	TBC1D2B			ENSG00000277287
ZNF286B	BMF			HSPA2	RASGRF1			ADAM33
ENSG00000262202	PAK6			FNTB	ARNT2			SPEF1
B9D1	SPINT1			PLEK2	MEX3B			PANK2.AS1
ALDOC	TYRO3			PIGH	UBE2Q2P2			BMP2
AK4P1	MGA			PAPLN.AS1	ENSG00000291210			PLCB4
TMEM132E	STARD9			PGF	ABHD2			FLRT3
SNHG30	TP53BP1			ACYP1	TICRR			THBD
RDM1	GATM			TGFB3	ZNF710			CST3
ENSG00000289011	DMXL2			ENSG00000273729	PERPP2			ENSG00000274414
ENSG00000277969	MYO5C			SLIRP	ENSG00000259212			ZNF337
RPL23	CGNL1			KCNK10	LRRK1			DUX4L37
KRT32	POLR2M			SPATA7	CEROX1			ANKRD20A21P
ENSG00000289579	VPS13C			ASB2	SOX8			EFCAB8
ENSG00000287710	TLN2			OTUB2	SSTR5			RALY.AS1
RPL27	HERC1			IFI27L1	CACNA1H			PROCR
ENSG00000288961	ZNF609			IFI27L2	CLCN7			ENSG00000293413
ENSG00000267505	IGDCC4			CLMN	ENSG00000260051			BLCAP
ENSG00000267405	SMAD6			ENSG00000258615	PKD1			LPIN3
GFAP	GLCE			ENSG00000289278	PKD1.AS1			WFDC2
LRRC46	THSD4			MEG3	ENSG00000261123			SNX21
COPZ2	MYO9A			MEG8	NTN3			PLTP
NFE2L1.DT	GRAMD2A			MEG9	SRRM2			SULF2
ENSG00000289021	NEO1			ATP5MJ	PPL			KCNB1
NOG	CSPG4			LINC02298	MRTFB			LINC01273
ENSG00000274213	PEAK1			TMEM121	PKD1P3			CEBPB.AS1
ENSG00000264112	LINGO1			CHRFAM7A	PKD1P6			FAM210B
SKA2	TBC1D2B			PAK6.AS1	ABCC1			BMP7
VMP1	ENSG00000261762			DNAJC17	NOMO3			SLCO4A1.AS2
TBX2.AS1	CTSH			ITPKA	PKD1P5			NKAIN4
LINC02875	ARNT2			ENSG00000278493	NOMO2			FNDC11
PITPNC1	MEX3B			SERF2	SMG1			MHENCR
NT5C	KIF7			ACTBP7	TMC5			NCAM2
UBALD2	PERPP2			EIF3J.DT	IQCK			MRPS6
CYGB	ENSG00000259212			B2M	GPRC5B			SLC5A3
SOCS3.DT	LRRK1			SHF	NPIPB3			TSPEAR
LINC01977	MSLN			SQOR	NPIPB4			TSPEAR.AS1
ENSG00000289689	SOX8			RPS27L	SCNN1G			TSPEAR.AS2
ENSG00000279259	SSTR5			ENSG00000274383	SCNN1B			ARVCF
ENSG00000260369	SSTR5.AS1			TMEM202.AS1	NUPR1			AIFM3
ENSG00000262877	CACNA1H			CYP1A1	ENSG00000288632			GSTT2B
LINC01971	ENSG00000260051			FBXO22	NPIPB12			LRRC75B
ENSG00000289182	HS3ST6			ADAMTS7	NPIPB13			LIF.AS2
MCRIP1	PKD1			ENSG00000259548	SMG1P5			ENSG00000279699
ENSG00000278876	SRRM2			ST20	SRCAP			TBC1D10A
ENSG00000264548	ADCY9			BCL2A1	PRSS53			SEC14L2
ENSG00000260563	PPL			ZSCAN2.AS1	CHD9			GAL3ST1
ENSG00000279613	MRTFB			NMB	RBL2			OSBP2
B3GNTL1	PKD1P6			AEN	MMP2			SMTN
ENSG00000262339	ABCC1			ISG20	LPCAT2			TIMP3
TYMSOS	NOMO3			CIB1	GNAO1			MICALL1
DLGAP1.AS1	SMG1			GDPGP1	CNOT1			C22orf23
DLGAP1.AS2	GPRC5B			FES	CKLF.CMTM1			APOBEC3C
TMEM200C	ENSG00000291073			VPS33B	CMTM1			APOBEC3F
L3MBTL4	SCNN1B			RGMA	ENSG00000289353			APOBEC3G
NDUFV2.AS1	UBFD1			ENSG00000259182	CMTM4			BIK
ENSG00000273284	SBK1			HBQ1	EDC4			PRKX
DSC2	NUPR1			WFIKKN1	NFATC3			NHS
SERPINB8	ENSG00000288632			METTL26	ESRP2			CDKL5
LINC01909	NPIPB12			ENSG00000261505	ENSG00000279649			KLHL34
LINC01910	SPN			ENSG00000275092	CDH3			SYTL5
ENSG00000278607	SMG1P5			SNHG19	CDH1			SRPX
ENSG00000273669	SRCAP			ECI1.AS1	CHTF8			PINCR
ENSG00000274828	ENSG00000261512			MIR3677HG	NFAT5			SYN1
ENSG00000278000	RBL2			ELOB	PDPR			ZNF630
ENSG00000267073	MMP2			ENSG00000276791	SMG1P7			PCSK1N
ENSG00000275468	LPCAT2			IL32	AARS1			TRO
AMH	GNAO1			ENSG00000263105	IL34			KLF8
ENSG00000261342	DOK4			CDIP1	MTSS2			EDA2R
SMIM24	CNOT1			ENSG00000278434	CDYL2			EFNB1
ENSG00000280239	CDH11			ENSG00000261392	GSE1			FOXO4
PRR22	CKLF.CMTM1			DEXI	ENSG00000270184			RTL5
NDUFA11	CMTM1			SOCS1	ZCCHC14			MAGEE1
TNFSF9	ENSG00000289353			ENSG00000280206	JPH3			HDX
CD70	CMTM4			RPS15A	PIEZO1			TSPAN6
PET100	PDP2			ENSG00000260430	ENSG00000260121			ARMCX1
ANGPTL4	ENSG00000265690			ENSG00000278389	AFG3L1P.1			ARMCX3
RAB11B.AS1	NFATC3			SYT17	SCARF1			BEX4
ZNF426.DT	ESRP2			ENSG00000275445	PRPF8			VSIG1
UBL5	CDH3			ENSG00000260751	SMG6			COL4A5
ILF3.DT	CDH1			SLC5A11	ANKFY1			KLHL13
ZNF433.AS1	NFAT5			ZKSCAN2.DT	MYBBP1A			RAP2C.AS1
RNASEH2A	ST3GAL2			ENSG00000246465	ENSG00000262227			GPC4
MIR23AHG	IL34			ZNF747	DHX33			SMIM10L2A
MISP3	MTSS2			ZNF747.DT	ENSG00000282936			SLITRK2
CASP14	CDYL2			ENSG00000260167	NEURL4			IDS
ENSG00000269399	MLYCD			BCL7C	EIF4A1			ZNF185
UBA52	HSDL1			CTF1	PFAS			PNMA6A
REX1BD	CRISPLD2			VKORC1	NTN1			ZFP92
TMEM59L	GSE1			PYCARD	ENSG00000271851			PLXNB3
CERS1	JPH3			ENSG00000260267	COX10.DT			MT.TE
BORCS8	PIEZO1			CHD9NB	NCOR1
ZNF682	ENSG00000224888			IRX3	UPF3AP1
ENSG00000280079	ANKRD11			CES1	ENSG00000278864
BNIP3P17	NXN			ENSG00000291105	RAI1
WDR88	PRPF8			MT1A	SREBF1
DMKN	WDR81			RRAD	ENSG00000197815
TMEM147.AS1	RTN4RL1			CIAO2B	SMCR8
UPK1A	SMG6			TMEM208	ENSG00000291194
UPK1A.AS1	ATP2A3			FHOD1	SARM1
ZNF529.AS1	ZZEF1			KCTD19	VTN
ZNF567.DT	ENSG00000282936			TPPP3	BLTP2
ENSG00000267892	EIF4A1			ATP6V0D1.DT	MYO18A
LGALS7B	CHD3			PSMB10	ENSG00000290082
EID2B	NTN1			LCAT	RAB11FIP4
ENSG00000276445	COX10.DT			HAS3	SLFN5
ENSG00000269749	MEIS3P1			CYB5B	ENSG00000270871
TTC9B	NCOR1			CALB2	LRRC37A9P
CD79A	ENSG00000278864			SYCE1L	ACACA
RABAC1	RAI1			FOXC2.AS1	MLLT6
PLAUR	SREBF1			FOXL1	MED1
CEACAM19	TOM1L2			ZFPM1	PPP1R1B
RELB	ENSG00000197815			CYBA	TOP2A
ERCC1	SMCR8			PABPN1L	CNTNAP1
GIPR	FOXO3B			ENSG00000261253	BRCA1
ENSG00000259605	CCDC144CP			DPEP1	LRRC37A2
ENSG00000268746	ENSG00000291194			SERPINF2	ITGB3
BICRA.AS2	SARM1			HIC1	SP6
SELENOW	VTN			PSMB6	SP2.AS1
KCNJ14	BLTP2			SLC52A1	CDK5RAP3
ADM5	MYO18A			USP6	HOXB.AS3
CPT1C	ENSG00000290082			WSCD1	HOXB.AS2
C19orf48P	ADAP2			TXNDC17	ABCC3
VSTM1	RAB11FIP4			ASGR2	PPM1E
NDUFA3	RHBDL3			ASGR1	MRC2
TTYH1	SLFN5			ELP5	ACE
LENG8.AS1	ENSG00000270871			ACAP1	DCAF7
CDC42EP5	ACACA			TMEM256	CACNG4
TNNI3	ARHGAP23			ENSG00000276384	BPTF
SYT5	SRCIN1			MPDU1.AS1	ENSG00000291214
TMEM238	PPP1R1B			HES7	SDK2
ENSG00000268205	THRA			RASD1	TTYH2
ZNF132.DT	KRT19			PAIP1P2	ENSG00000265800
SLC27A5	KRT16			ENSG00000228157	LLGL2
FAM110A	JUP			ENSG00000262202	ITGB4
ENSG00000289494	BRCA1			RPS2P46	UNC13D
SPEF1	FAM171A2			SPECC1.DT	TEN1.CDK3
PANK2.AS1	FZD2			ALDOC	ENSG00000279382
FLRT3	MEIOC			ENSG00000264808	ST6GALNAC2
ENSG00000275457	PLCD3			TMEM98	MGAT5B
THBD	ITGB3			TMEM132E	RNF213
HM13.AS1	SP6			ENSG00000267547	ENSG00000280351
ENSG00000260257	HOXB.AS3			SNHG30	BAHCC1
EFCAB8	HOXB.AS2			MMP28	MIR3186
FAM83C.AS1	CACNA1G			PSMB3	ENSG00000229848
SPAG4	ABCC3			ENSG00000279199	FSCN2
ROMO1	CUEDC1			TNS4	FAAP100
CNBD2	ENSG00000280233			KRT32	FASN
KCNS1	ENSG00000279207			ENSG00000289579	ENSG00000262663
WFDC3	PPM1E			HSD17B1.AS1	SMCHD1
DNTTIP1	MRC2			COA3	LPIN2
UBE2C	ACE			RPL27	MTCL1
ENSG00000285796	DCAF7			CCDC200	ANKRD12
ENSG00000278231	FAM136DP			ARL4D	AFG3L2
PEDS1	CACNG4			ETV4	CEP192
LINC01273	BPTF			ASB16.AS1	MIB1
CEBPB.AS1	ENSG00000291214			ENSG00000288961	NPC1
ENSG00000226332	TTYH2			ENSG00000267505	LAMA3
RPS21.DT	GPRC5C			ENSG00000267405	RPRD1A
ENSG00000275437	CASKIN2			SP2.DT	FHOD3
ENSG00000272050	LLGL2			COPZ2	EPG5
ARF4P2	MYO15B			NGFR	ATP8B1
MHENCR	ITGB4			ENSG00000276851	MBP
ENSG00000268858	UNC13D			TMEM92	ENSG00000282393
ENSG00000278903	EVPL			ENSG00000250286	EFNA2
MIR155HG	ST6GALNAC2			NME1	PLIN4
MAP3K7CL	MGAT5B			NOG	INSR
CFAP298	TIMP2			C17orf67	MUC16
MRPS6	RNF213			ENSG00000274213	DNMT1
ENSG00000233393	ENSG00000280351			ENSG00000278642	ICAM1
PDE9A	BAHCC1			SKA2	RAVER1
PWP2	ENSG00000229848			RPL32P32	LDLR
ENSG00000184441	FSCN2			PPM1D	ENSG00000278897
LINC02575	FAAP100			TBX2.AS1	TNPO2
LINC01424	FASN			LINC02875	ENSG00000269427
ENSG00000289009	ENSG00000262663			ENSG00000279133	ENSG00000267904
LINC00315	LPIN2			ENSG00000265982	ZNF66
C21orf58	MTCL1			ENSG00000291117	TSHZ3
LINC01311	TWSG1			HELZ.AS1	DPY19L3
ENSG00000289960	RALBP1			PITPNC1	RHPN2
ENSG00000273139	ENSG00000267249			ENSG00000277476	ZNF793
KRT18P5	ABHD3			CD300C	SIPA1L3
RSPH14	MIB1			GRIN2C	FCGBP
DERL3	CABLES1			FDXR	ZNF780A
CRYBB2P1	LAMA3			UBALD2	ENSG00000205041
TFIP11.DT	ZSCAN30			CYGB	EGLN2
SEC14L2	RPRD1A			PRCD	MEGF8
GAL3ST1	FHOD3			LINC01977	CCDC8
RAC2	IER3IP1			LINC01979	ENSG00000288827
CYTH4	RAB27B			LINC01978	ZNF649
MFNG	CBLN2			ENSG00000279259	ZNF525
PDXP	MBP			ENDOV	MYADM.AS1
NOL12	C2CD4C			NPTX1	SSC5D
FAM83F	SHC2			NDUFAF8	ZNF551
SMDT1	MISP			LINC00482	ENSG00000268750
PRR34.AS1	APC2			TMEM105	ERVK3.1
MIRLET7BHG	ENSG00000267141			LINC03048	SLC52A3
GTSE1.DT	TJP3			ENSG00000262877	DZANK1
TBC1D22A.DT	PLIN4			ENSG00000289182	RALGAPA2
ENSG00000286393	PTPRS			MCRIP1	ACSS1
GPM6B	TINCR			ENSG00000278876	ENSG00000276952
FAM3C2P	INSR			ENSG00000260563	ENSG00000291100
SRPX	EVI5L			NARF.AS2	FRG1BP
ENSG00000288759	CERS4			B3GNTL1	FOXS1
TIMP1	MUC16			METRNL	XKR7
ENSG00000270012	LDLR			TYMSOS	ENSG00000226239
RIBC1	KANK2			DLGAP1.AS1	CCM2L
MTMR8	RAB3D			ENSG00000266401	XPOTP1
ITGB1BP2	ENSG00000278897			TMEM200C	ITCH
GCNA	DNASE2			L3MBTL4	MMP24
PIN4	ENSG00000269044			NDUFV2.AS1	EPB41L1
PGK1	MYO9B			ENSG00000273284	MTCL2
SRPX2	MAST3			CYP4F35P	TGM2
SLC25A53	ENSG00000269397			DSC3	ZHX3
RNF128	TSHZ3			DSC2	JPH2
TSC22D3	DPY19L3			ENSG00000289168	PTGIS
KLHL13	ZNF382			SERPINB8	ENSG00000232043
STAG2.AS1	ZNF793			LINC01909	RIPOR3
MIR503HG	SIPA1L3			LINC01910	NFATC2
CT45A11P	FCGBP			ENSG00000278607	ATP9A
ENSG00000270052	ZNF780A			ENSG00000273669	ZNF217
ZNF185	PRX			PARD6G.AS1	BCAS1
F8A1	EGLN2			ENSG00000278000	TFAP2C
MT.RNR1	MEGF8			TPGS1	APCDD1L
MT.CO2	DMPK			GZMM	SYCP2
MT.TR	CCDC8			RPS15	LAMA5
MT.ND6	ARHGAP35			UQCR11	CRMA
MT.CYB	ENSG00000288827			ENSG00000267073	MIR1.1HG
ENSG00000273748	ZNF649			ENSG00000275468	LINC02970
	ZNF677			AMH	RTEL1.TNFRSF6B
	ZNF525			ENSG00000261342	ENSG00000290581
	ENSG00000287608			EBI3	ANKRD20A11P
	SSC5D			RPL36	RHOT1P2
	ERVK3.1			NDUFA11	ADAMTS1
	A1BG.AS1			RANBP3.DT	URB1
	SNPH			TNFSF9	SON
	SDCBP2			CD70	DOP1B
	EBF4			PET100	ETS2.AS1
	LZTS3			ENSG00000267939	TMPRSS2
	SLC4A11			KANK3	CBS
	FERMT1			ANGPTL4	CRYAA
	RALGAPA2			RAB11B.AS1	PDXK
	ACSS1			ZNF561.AS1	TRAPPC10
	ENSG00000291100			UBL5	LINC00205
	FOXS1			COL5A3	LSS
	DUSP15			S1PR2	ENSG00000223901
	XKR7			ZNF433.AS1	MCM3AP.AS1
	ENSG00000226239			ZNF563	MCM3AP
	CCM2L			RNASEH2A	PCNT
	NOL4L			STX10	MICAL3
	CBFA2T2			PODNL1	PRODHLP
	ITCH			IL27RA	PI4KA
	MMP24			MISP3	TOP3B
	EPB41L1			PTGER1	ENSG00000274422
	MYL9			KLF2	GNAZ
	MTCL2			BABAM1	GUSBP11
	VSTM2L			MVB12A	SUSD2
	TGM2			PGPEP1	SNRPD3
	ZHX3			GDF15	KIAA1671
	LPIN3			LRRC25	TTC28
	CHD6			FKBP8	KREMEN1
	KCNB1			UBA52	LARGE1
	PTGIS			REX1BD	APOL6
	RIPOR3			TMEM59L	MYH9
	ATP9A			CERS1	DMC1
	ZNF217.AS1			BORCS8	ADSL
	ZNF217			ENSG00000291177	ZC3H7B
	BCAS1			ENSG00000289297	SREBF2
	TFAP2C			DPY19L3.DT	SHISAL1
	APCDD1L			WDR88	CELSR1
	APCDD1L.DT			FXYD5	ZBED4
	LAMA5			DMKN	KLHDC7B
	CRMA			UPK1A	ENSG00000282501
	MIR1.1HG			UPK1A.AS1	ENSG00000282697
	LINC02970			PSENEN	ENSG00000282222
	FLJ16779			SYNE4	ENSG00000281955
	RTEL1.TNFRSF6B			ENSG00000267698	ENSG00000281941
	ZBTB46			POLR2I	WWC3
	UCKL1.AS1			ZNF529.AS1	CLCN4
	ENSG00000280433			ZNF540	FANCB
	ANKRD20A11P			FAM98C	PHKA2
	TIAM1			ENSG00000267892	ADGRG2
	URB1			LGALS7	MAP3K15
	DOP1B			LGALS7B	RPS6KA3
	TMPRSS2			RINL	MBTPS2
	SLC37A1			GMFG	YY2
	CRYAA			EID2B	POLA1
	PDXK			ENSG00000269749	TMEM47
	TRAPPC10			TTC9B	BCOR
	ITGB2			SERTAD1	MED14
	ADARB1			RPS19	YWHAZP10
	LINC00205			CD79A	HDAC6
	COL6A1			RABAC1	CLCN5
	ENSG00000223901			DEDD2	SMC1A
	MCM3AP			PLAUR	HUWE1
	PCNT			CEACAM19	SPIN4
	TOMM40P2			ERCC1	OPHN1
	MICAL3			PPM1N	STARD8
	CLTCL1			GIPR	NALF2
	ENSG00000274422			ENSG00000259605	NHSL2
	GNAZ			NPAS1	ENSG00000271533
	ENSG00000232545			TMEM160	SLC16A2
	SUSD2			BBC3	TTC3P1
	GGT5			NAPA.AS1	ATP7A
	SNRPD3			ENSG00000268746	ZMAT1
	KIAA1671			SELENOW	ENSG00000239407
	TTC28			EMP3	BEX2
	KREMEN1			BAX	DOCK11
	OSBP2			CGB7	RHOXF1P3
	PIK3IP1			NOSIP	THOC2
	RASD2			ADM5	PHF6
	APOL6			JOSD2	SMIM10
	MYH9			ETFB	SMIM10L2B
	NPTXR			CLDND2	ARHGEF6
	ADSL			SIGLEC14	ENSG00000232611
	MRTFA			SPACA6	SRRM1P3
	EP300			ENSG00000288953	ATP11C
	CSDC2			ZNF702P	BGN
	TCF20			OSCAR	L1CAM
	SHISAL1			NDUFA3	L1CAM.AS1
	PPARA			TFPT	FLNA
	CELSR1			RPS9	G6PD
	MAPK11			CDC42EP5	RAB39B
	PLXNB2			EPS8L1	MT.TC
	ENSG00000282306			TNNT1	MT.TY
	ENSG00000282501			TNNI3	MT.ND4
	ENSG00000282697			SYT5	ENSG00000271254
	ENSG00000281955			ENSG00000267649
	ENSG00000281941			TMEM86B
	SHROOM2			BRSK1
	WWC3			TMEM238
	CLCN4			AURKC
	REPS2			ENSG00000268205
	CDKL5			SLC27A5
	ADGRG2			FAM110A
	YY2			FKBP1A
	BCOR			ENSG00000289494
	USP9X			ENSG00000277287
	YWHAZP10			PANK2.AS1
	HDAC6			SMOX
	CLCN5			SHLD1
	IQSEC2			BMP2
	HUWE1			FLRT3
	SPIN4			ENSG00000273998
	ARHGEF9			RPL24P2
	AMER1			THBD
	OPHN1			CST3
	NALF2			CST1
	RTL5			ENSG00000274414
	NAP1L2			ID1
	CHIC1			ENSG00000260257
	ENSG00000271533			EFCAB8
	SLC16A2			DYNLRB1
	TTC3P1			PROCR
	ENSG00000293258			MMP24OS
	ATP7A			FAM83C.AS1
	ARMCX4			SPAG4
	RAB9B			ROMO1
	FAM199X			CNBD2
	AMOT			WFDC2
	RHOXF1P3			DNTTIP1
	BCORL1			ENSG00000285796
	PHF6			CD40
	MOSPD1			SULF2
	SMIM10L2B			ENSG00000278231
	ARHGEF6			PEDS1
	ENSG00000232611			LINC01273
	BGN			CEBPB.AS1
	PLXNB3			RPL12P4
	PDZD4			NKILA
	L1CAM			RPS21
	AVPR2			LINC00659
	FLNA			FNDC11
	G6PD			MHENCR
	RAB39B			ENSG00000268858
	ENSG00000271254			MAP3K7CL
				MRPS6
				LINC01426
				ZNF295.AS1
				PWP2
				LINC02575
				LINC00315
				YBEY
				TMEM191B
				UFD1
				GNB1L
				RIMBP3B
				TMEM191C
				SDF2L1
				ENSG00000207751
				LRRC75B
				CRYBB2P1
				TBC1D10A
				CCDC157
				SEC14L2
				GAL3ST1
				RPL13AP26
				SELENOM
				IFT27
				RAC2
				CYTH4
				LGALS1
				CSNK1E
				ENSG00000272669
				APOBEC3C
				APOBEC3F
				APOBEC3G
				RBX1
				SMDT1
				BIK
				ENSG00000273145
				PRR34.AS1
				MIRLET7BHG
				ENSG00000288754
				TBC1D22A.DT
				ENSG00000286393
				ENSG00000278869
				PANX2
				CHKB.DT
				RPL23AP7.1
				GPM6B
				FAM3C2P
				SAT1.DT
				RPS26P58
				SRPX
				ENSG00000288856
				PINCR
				NDUFB11
				TIMP1
				PCSK1N
				WDR45
				ACTG1P10
				RIBC1
				MTMR8
				EDA2R
				EFNB1
				RPS23P8
				PIN4
				TSPAN6
				SRPX2
				TMSB15B.AS1
				SLC25A53
				RNF128
				ENSG00000289923
				VSIG1
				KCNE5
				KLHL13
				RNY3P16
				GPC4
				CT45A11P
				ZNF185
				SSR4
				ENSG00000273748
				ENSG00000278817

## Sheet: Overlap with Fischer, 2017
Infection of A431, HT-29 and PANC-1 cancer lines with TP53-R273H-correcting lentivirus, DE genes (p<0.05, fc>2) overlapping with p53 target gene census [Fischer, 2017]
	A431					HT-29				PANC-1
36hpi	48hpi	72hpi			36hpi	48hpi	72hpi		36hpi	48hpi	72hpi
BTG2	GRHL3	EPHA2			CDKN1A	SESN2	GRHL3		PHLDA3	RNF19B	GRHL3
CDKN1A	SYTL1	SESN2				LAPTM5	SYTL1		BTG2	PLK3	SESN2
RRM2B	PHLDA3	LAPTM5				PLK3	SESN2		TNFRSF10D	DNAI3	RNF19B
TRIM22	BTG2	PLK3				GADD45A	LAPTM5		RPS27L	INKA2	PLK3
MDM2	ATF3	GADD45A				PHLDA3	PLK3		RRAD	IER5	DNAI3
GDF15	ZMAT3	DNAI3				BTG2	GADD45A		HHAT	PHLDA3	INKA2
BBC3	GASK1B	INKA2				TP53I3	DNAI3		XPC	BTG2	PHLDA3
	PLK2	PHLDA3				ABCA12	INKA2		ARHGEF3	TP53I3	BTG2
	CDKN1A	BTG2				ZMAT3	IER5		PLK2	ZMAT3	HHAT
	SESN1	ATF3				SPATA18	PHLDA3		PRDM1	SPATA18	ATF3
	RRM2B	NTPCR				CYFIP2	BTG2		TP53INP1	MAST4	NTPCR
	NINJ1	TGFA				CDKN1A	HHAT		IGDCC4	ANKRA2	TP53I3
	TRIM22	ABCA12				PRDM1	TP53I3			CYFIP2	ABCA12
	DDB2	XPC				SESN1	ABCA12			CDKN1A	XPC
	MDM2	ZMAT3				TP53INP1	GPR87			POLH	ZMAT3
	RPS27L	HSPA4L				RRM2B	ZMAT3			SESN1	SPATA18
	AEN	GASK1B				ACER2	SPATA18			TNFRSF10B	FBXW7
	FDXR	PLK2				ZNF79	HSPA4L			TNFRSF10D	CPE
	PGPEP1	CYFIP2				FAS	GASK1B			TP53INP1	CMBL
	GDF15	CDKN1A				TRIM22	CYFIP2			NINJ1	PLK2
	BBC3	POLH				DDB2	CDKN1A			ASTN2	MAST4
	BAX	ASCC3				TIGAR	POLH			ZNF79	ANKRA2
		PRDM1				MDM2	PTP4A1			FAS	ENC1
		SESN1				IKBIP	ASCC3			BLOC1S2	CYFIP2
		TNFRSF10B				DRAM1	PRDM1			TRIM22	CDKN1A
		TP53INP1				RPS27L	SESN1			DDB2	POLH
		RRM2B				FDXR	TNFRSF10B			VWCE	PTP4A1
		ACER2				GDF15	TNFRSF10D			CCDC90B	SESN1
		NINJ1				BBC3	TMEM68			DCP1B	TNFRSF10B
		ASTN2				MICALL1	TP53INP1			MDM2	TNFRSF10D
		ZNF79				EDA2R	RRM2B			IKBIP	TP53INP1
		FAS					ACER2			DRAM1	RRM2B
		BLOC1S2					NINJ1			ISCU	ACER2
		TRIM22					ASTN2			TRIAP1	NINJ1
		CD82					ZNF79			ZNF219	ASTN2
		DDB2					FAS			PGF	ZNF79
		TIGAR					BLOC1S2			RPS27L	FAS
		TM7SF3					TRIM22			FBXO22	PANK1
		MDM2					DDB2			AEN	BLOC1S2
		KITLG					VWCE			CDIP1	EPS8L2
		DRAM1					FOSL1			RRAD	TRIM22
		TRIAP1					DCP1B			PPM1D	DDB2
		ZNF219					TIGAR			FDXR	VWCE
		RPS27L					TM7SF3			PGPEP1	NADSYN1
		AEN					MDM2			GDF15	CCDC90B
		RRAD					IKBIP			SERTAD1	DCP1B
		CES2					DRAM1			BBC3	TIGAR
		SLC12A4					ISCU			BAX	TM7SF3
		PPM1D					TRIAP1			SULF2	MDM2
		FDXR					ZNF219			APOBEC3C	KITLG
		ZNF561					PGF			EDA2R	IKBIP
		PGPEP1					RPS27L			PRDM1	DRAM1
		GDF15					FBXO22			IGDCC4	ISCU
		BBC3					AEN				TRIAP1
		BAX					ORAI3				ZNF219
		MICALL1					CES2				SUSD6
							SLC12A4				PGF
							PPM1D				RPS27L
							FDXR				IGDCC4
							PSTPIP2				FBXO22
							SERPINB5				AEN
							GDF15				CDIP1
							BBC3				RRAD
							BAX				CES2
							ZNF337				PPM1D
							SULF2				FDXR
							LIF				PSTPIP2
							MICALL1				PMAIP1
							APOBEC3C				PGPEP1
							EDA2R				GDF15
											SERTAD1
											BBC3
											BAX
											ZNF337
											SULF2
											FAM210B
											MICALL1
											APOBEC3C
											EDA2R

## Sheet: Shared response
																						Nguyen, 2018, Current p53 cistrome
																						ISG15
																						C1QTNF12
																						MXRA8		Fischer, 2017, p53 target gene census, extended list (343)
		UPREGULATED after TP53-R273H correction											DOWNREGULATED after TP53-R273H correction									ANKRD65		CDKN1A	ABCA12	NTPCR	PGPEP1	RNF19B	LCE1E	EPN3	SCN4B	ARVCF	FCHO2	PANK2	TMEM8B
		in 3/3 lines					in 2/3 lines						in 3/3 lines		in 2/3 lines							TMEM52		RRM2B	ANKRA2	ORAI3	PLCL2	SAC3D1	LIMK2	FBXO32	SCRIB	BHLHE40	FCHSD2	PAQR7	TP53
																						CTNNBIP1		MDM2	CCNG1	PRKAB1	PMAIP1	SYTL1	LRP1	FHL2	SEMA3B	BMP7	FLRT2	PCBP4	TP53I11
		ABCA12	CYSRT1	LNCTAM34A	RPS27L		AATBC	ENSG00000278948	LCE1E	RRAD			ESCO2		ANLN	CDKN3	FAM83D	NUF2				CASZ1		SUSD6	CYFIP2	PTP4A1	PRDM1	TNFRSF10A	MCC	HES2	SLC25A45	BORCS7	GBE1	PERP	TRAK1
		ACER2	DDB2	MDM2	RRM2B		ABCA1	ENSG00000279255	LIF.AS2	SEMA3B					ARHGAP11A	CDT1	FOXM1	ORC1				MAD2L2		GDF15	DRAM1	SESN2	RAP2B	TNFRSF10D	NUPR1	KCNN4	SLC44A5	BTBD10	GPC1	PLLP	TRIP6
		ACTA2	DNAI3	MICALL1	SESN1		AHNAK2	ENSG00000290041	LRP1	SERPINE2					ARHGEF39	CENPA	GAS2L3	PARPBP				DHRS3		BTG2	FBXO22	SLC30A1	RRAD	TSPAN11	PARD6G	KLHDC7A	SLC4A11	BTG3	HES1	POU3F1	TSGA10
		ADAMTS7	DRAM1	MIR22HG	SESN2		ALDH3A1	ENSG00000290644	LY6D	SERPINF1					ASF1B	CENPE	GTSE1	PBK				EPHA2		DDB2	ISCU	SPATA18	ZNF219	VWCE	PHPT1	LMNA	SLC9A1	C17orf89	HRAS	PPFIBP1	UNC5B
		AEN	ENSG00000251095	MIR34AHG	TIGAR		ALOX5	EPPK1	LYNX1	SLC12A4					ASPM	CENPF	H2AX	PCLAF				CROCCP3		GADD45A	PHLDA3	TGFA	ZNF337	DDIT4	PIDD1	MLF2	STAT3	CAPN2	HSD17B3	PPM1J	UQCC1
		ASTN2	ENSG00000266680	MUC19	TM7SF3		AOPEP	F8	MCC	SLC44A5					AURKA	CENPJ	HJURP	PHF19				PADI4		PLK3	SERPINB5	TLR3	ACTA2	RAD51C	PML	MR1	STK17A	CASP6	ICOSLG	PPP4R3A	VDR
		BAX	ENSG00000287263	NINJ1	TNFRSF10B		APLP1	FAXDC2	MIR3189	SMIM10L2A					AURKB	CENPK	HMGB2	PIF1				KLHDC7A		TIGAR	SERTAD1	TM7SF3	EDN2	SERPINE1	PTPRE	MYO6	STX6	CATSPERG	IGFBP7	PTAFR	YPEL3
		BBC3	FAS	PHLDA3	TNFSF9		APOBEC3C	FBXO22	MIR3659HG	SPATA18					BIRC5	CENPM	HMMR	PIMREG				IFFO2		RPS27L	TRAF4	TMEM68	ALOX5	TNFAIP8	PVRL4	NEFL	TP73	CAV1	IL1B	RALGDS	ZNF195
		BLOC1S2	FDXR	PINCR	TP53INP1		APOD	FOXJ1	MSX2	SRGAP3					BUB1	CENPU	IFITM1	PLK1				LOC100506801		TNFRSF10B	TRIM22	WDR63	ARHGEF3	TSKU	RETSAT	NKAIN4	TRIM32	CCNK	ISYNA1	RBM38	ZNF385A
		BTG2	FLG	PLK3	TRIAP1		ASCC3	GADD45A	NALT1	STEAP3					BUB1B	CEP128	IQGAP3	PLK4				CELA3B		TRIAP1	CES2	ZNF561	CERS5	PCNA	REV3L	PCLO	TRIM38	CFLAR	JAG1	RGL1	ZNF488
		C22orf23	FRMPD2	POLH	TRIM22		ATF3	GAL3ST4	NATD1	SUGCT					C1QL1	CEP55	KIF11	POC1A				WNT4		ZMAT3	CMBL	ZNF79	DDR1	ACYP2	RNASE7	PDE4C	TRIM5	CGB7	KRT8	RGS20
		CDKN1A	GAS6.AS1	PPM1D	TYMSOS		BCL2L1	GASK1B	NECTIN4	SULF2					CCDC150	CIT	KIF14	PRR11				ID3		BAX	FBXW7	ASCC3	DHRS3	APAF1	SFN	PGAP1	TYMSOS	CHST14	KSR1	RHOC
		CES2	GDF15	PRKX	ZMAT3		CALD1	GASK1B.AS1	NTPCR	SYTL1					CCNA2	CKAP2L	KIF18B	PTTG1				GALE		PGF	HSPA4L	ACER2	DUSP14	APOBEC3H	TNFRSF10C	PLCXD2	AKAP9	COBLL1	LACC1	RPS19
		CHD9NB	HES2	PTCHD4	ZNF219		CARNS1	GGT6	OSBPL3	TAP1					CCNB1	CKS1B	KIF20A	RAD51AP1				FUCA1		POLH	KITLG	ANXA4	E2F7	BCL2L1	TRIML2	PLEKHF1	CCDC51	CPEB2	LPXN	SARS
		CYFIP2	INKA2	PTPRU	ZNF79		CAVIN2	GLS2	PADI3	TMEM40					CCNB2	DEPDC1	KIF22	SGO2				GRHL3		PPM1D	SLC12A4	APOBEC3C	EPS8L2	BCL6	VCAN	PLTP	CDH8	CPSF4	LRPAP1	SCIN
		CYGB	INPP5D	PURPL			CCDST	GRIN2C	PGF	TNFRSF10C					CDC20	DEPDC1B	KIF2C	SHCBP1				PDIK1L		SULF2	ATF3	ASTN2	FAM210B	BLCAP	ADCK3	PLXNB1	DUSP11	DNAJB2	MFAP3L	SCN3B
							CEACAM1	HDAC9	PGPEP1	TNFRSF10D					CDC25C	DLGAP5	KIF4A	SPAG5				RPS6KA1		XPC	BBC3	CD82	GLS2	C17orf82	AK3	PLXNB2	GCC2	DOCK8	MKNK2	SDC4
							COL17A1	HHAT	PIDD1	TNFRSF14					CDCA2	DSCC1	KIFC1	SPC24				SFN		AEN	CCDC90B	CDIP1	GPX1	COL7A1	ALDH1A3	PRKAB2	METTL8	DUSP5	MON2	SDPR
							COL27A1	HSPA4L	PLCD3	TNFSF15					CDCA3	DSN1	MAD2L1	TOP2A				SLC9A1		BLOC1S2	DYRK3	CPE	GRHL3	CPEB4	BBS2	PRKX	PPP1R3C	DUSP7	MRPL49	SMAD3
							CPA4	ID3	PLK2	TP53I3					CDCA5	E2F1	MYBL2	TROAP				SYTL1		FAS	EDA2R	CSF1	HHAT	CSNK1G1	BTG1	PRODH	STEAP3	EBI3	MYBPHL	SNX2
							DCP1B	IER5	PLTP	TP53TG1					CDCA8	E2F2	NCAPH	TTK				PTAFR		GPR87	EPHA2	DCP1B	IGDCC4	DGKA	CEL	PTPRU	ABHD4	EFNB1	MYLK	SOCS4
							DGKA	IGFL1P1	PLXNA2	TRANK1					CDK1	EBP	NEIL3	ZGRF1				SESN2		NINJ1	FAM13C	ENC1	IKBIP	FAM49A	CLCA2	RGMA	ABTB2	EI24	MYOF	TAB3
							DQX1	IKBIP	PLXNB3	UNC5B.AS1					CDKN2C	ERCC6L	NEK2	ZNF367				LAPTM5		PLK2	FAM198B	FOSL1	LAPTM5	FAM84B	CLDN1	RGS16	ADGRG1	EML2	NFKBIA	TCAIM
							DSC3	ISCU	PRDM1	VWCE												ADGRB2		PSTPIP2	FAM212B	FUCA1	MAST4	GNAI1	CLP1	RND3	AIFM2	ENPP2	NHLH2	TEP1
		63 upregulated genes shared between 3/3 cell lines after TP53-R273H correction					DYNLT4	ITGAM	PROCR	XDH												RNF19B		SESN1	FDXR	IER5	MICALL1	INPP1	CROT	RNF144B	AMOTL1	ETV7	NLRP1	TET2
							EDA2R	KANK3	PSTPIP2	XPC												SFPQ		TP53I3	LIF	PADI4	NOTCH1	ITGA3	CYP4F3	S100A2	AMZ2	FAM196A	NYNRIN	TEX9
							EFNB1	KITLG	PTP4A1	ZFPM1												POU3F1		TP53INP1	NADSYN1	PANK1	RABGGTA	KRT15	DAPK1	SCN2A	ARC	FAM98C	P3H2	TMEM63B
							ELAPOR1	KLHL30	PVT1	ZNF185												MACF1
							ENSG00000260912	KRT15	RGCC	ZNF337												EXO5
							ENSG00000261253	LACC1	RHOD	ZNF423												PLK3
							ENSG00000261659	LAPTM5	RNF144B	ZNF473CR												TCTEX1D4		Fischer, 2016, p53-p21-DREAM pathway, should overlap with DOWNREGULATED genes
							ENSG00000277287	LCAT	RNF157.AS1	ZNF488												BTBD19		ADSS	CDC25C	DLEU1	IFT80	MND1	RAD54L
										ZNF561.AS1												EIF2B3		ANLN	CDC7	DLGAP5	INCENP	MTF2	RANGAP1
																						CCDC163		ANP32E	CDCA2	ESCO2	ING1	MYBL2	RBM15
																						MMACHC		ARHGAP11A	CDCA3	ESPL1	ING3	NASP	RBMX
		Red = high confidence p53 target genes according to:											Blue = genes described to be downregulated by the p53-p21-DREAM-CDE-CHR pathway (Fischer, 2016)									FAF1		ARHGAP11B	CDCA5	EXOSC8	IQGAP3	NCAPD2	REEP4
		Fischer, 2017, ext. list; Nguyen, 2018; Fischer, 2023											Underlined = not part of Fischer, 2016, but also cell cycle genes (GO:0007049)									ZCCHC11		ARL13B	CDCA8	EXOSC9	KIAA1731	NCAPD3	RIF1
		Unmarked = genes not described in any of the mentioned reviews																				PLPP3		ARL6IP1	CDK1	FAM64A	KIF11	NCAPG	RNASEH2A
		Bold = also contain ChIP-seq peaks according to the UCSC BAER track (Nguyen, 2028)																				GADD45A		ASF1B	CDK2	FAM83D	KIF14	NCAPG2	RTKN2
		Bold = Potential novel p53 targets, also not described in p53 TargetGeneReg database + PubMed																				NEGR1		ASPM	CDKN3	FANCB	KIF15	NCAPH	SASS6
																						WDR63		ATAD2	CENPA	FBXO5	KIF18A	NDC80	SCLT1
																						DDAH1		AURKA	CENPE	FOXM1	KIF20A	NEIL3	SGOL1
																						CYR61		AURKB	CENPF	GAS2L3	KIF20B	NET1	SGOL2
																						CLCA2		BIRC5	CENPL	GSG2	KIF22	NUF2	SHCBP1
																						SLC44A3		BORA	CENPM	GTSE1	KIF23	NUP107	SLC25A40
																						CSF1		BUB1	CENPN	H2AFX	KIF24	NUP205	SMC2
																						KCNC4-AS1		BUB1B	CENPO	H2AFZ	KIF2C	NUP35	SMC4
																						FAM212B-AS1		C11orf82	CEP152	HAUS8	KIF4A	NUSAP1	SNRPA
																						RHOC		C12orf32	CEP55	HIST1H2AE	KIFC1	OIP5	SP4
																						DCLRE1B		C15orf42	CHEK2	HIST1H2AM	KPNB1	ORC1	SPAG5
																						NGF		C2orf69	CIT	HIST1H2BF	LIN54	PCNT	SPC25
																						NHLH2		C3orf26	CKAP2L	HIST1H2BH	LIN9	PLK1	STIL
																						GOLPH3L		C9orf100	CKAP5	HIST1H2BI	LMNB1	PLK4	SUZ12
																						MLLT11		CACYBP	CKS1B	HIST1H2BM	LRRC49	POC5	TCERG1
																						TUFT1		CASC5	CKS2	HIST1H2BN	LSM5	POLD1	TMEM48
																						LCE1E		CBX3	CSE1L	HIST1H3C	MAD2L1	POLQ	TMPO
																						S100A2		CCDC150	CSTF1	HIST1H3D	MASTL	POP7	TPX2
																						KCNN3		CCDC18	CTDSPL2	HIST1H4C	MCM5	PPIH	TRAIP
																						LMNA		CCDC34	DARS2	HIST2H2AB	MCM7	PRC1	TROAP
																						IFI16		CCDC99	DBF4B	HIST2H2AC	MCM8	PRIM2	TTK
																						VANGL2		CCNA2	DCAF16	HJURP	MDC1	PRPF38A	UBE2C
																						ARHGAP30		CCNB1	DCK	HMGB2	MELK	PRR11	UBE2S
																						NECTIN4		CCNB2	DCLRE1B	HMMR	METTL13	PTTG1	UNG
																						NOS1AP		CDC20	DDX10	HNRNPA0	METTL4	RACGAP1	USP1
																						NUF2		CDC25A	DEPDC1	HNRNPA2B1	MIS18BP1	RAD18	YEATS4
																						RGS5		CDC25B	DEPDC1B	HNRNPUL1	MKI67	RAD21	ZNF367
																						UCK2
																						F5
																						DNM3
																						TNFSF4
																						TOR3A
																						ACBD6		Fischer, 2023, lncRNAs that are p53 targets, should overlap with UPREGULATED genes
																						STX6
																						MR1		AC004264.1	AC092171.5	CCDC18‐AS1	LINC01629	PCBP1‐AS1
																						IER5		AC005264.1	AC103760.1	DINOL	LINC01707	PINCR
																						IVNS1ABP		AC005865.2	AC104134.1	DOCK8‐AS1	LINC01778	PRECSIT
																						PTGS2		AC006262.1	AC104304.3	DUBR	LINC02051	PURPL
																						PHLDA3		AC007342.4	AC107959.2	EPB41L4A‐AS1	LINC02086	PVT1
																						NAV1		AC007448.4	AC122719.3	ERVK13‐1	LINC02303	SRRM2‐AS1
																						KLHL12		AC008972.1	AC254633.1	FAM198B‐AS1	LINC02541	TCERG1L‐AS1
																						BTG2		AC008972.2	AL096870.12	FLG‐AS1	LINC02846	TP53TG1
																						ATP2B4		AC010271.2	AL109976.1	FLJ16779	LINC02875	TRHDE‐AS1
																						MDM4		AC010624.1	AL132780.2	GARS1‐DT	LNCTAM34A	TRINGS
																						NUAK2		AC010624.3	AL135905.1	INKA2‐AS1	MIR222HG	TYMSOS
																						RAB29		AC046134.2	AL157388.1	KLRK1‐AS1	MIR34AHG	UNC5B‐AS1
																						RASSF5		AC068057.1	AL157400.2	LINC00513	MIR3659HG	Z92544.1
																						DYRK3		AC073114.1	AL353138.1	LINC00589	NALT1	ZNF561‐AS1
																						PLXNA2		AC074194.1	AL353622.1	LINC00663	NEAT1
																						TRAF5		AC084082.1	AL450043.1	LINC01136	NINJ2‐AS1
																						SLC30A1		AC087752.3	AL731702.1	LINC01164	NOP14‐AS1
																						DTL		AC092171.3	BDNF‐AS	LINC01173	PCAT1
																						ATF3
																						CAPN2
																						ITPKB
																						COQ8A
																						HIST3H2A
																						TRIM67
																						NTPCR
																						LINC01354
																						ID2-AS1
																						ASAP2
																						C2orf48
																						FAM84A
																						FAM49A
																						SDC1
																						KLHL29
																						TP53I3
																						GAREM2
																						AGBL5
																						FAM98A
																						GPATCH11
																						CDC42EP3
																						SLC8A1
																						HAAO
																						PRKCE
																						ACYP2
																						SPRED2
																						ANXA4
																						CYP26B1
																						LBX2
																						KCMF1
																						PROM2
																						TMEM131
																						TSGA10
																						TBC1D8
																						TGFBRAP1
																						FHL2
																						GCC2
																						SH3RF3
																						BCL2L11
																						SLC20A1
																						STEAP3
																						GLI2
																						IWS1
																						GPR39
																						KIF5C
																						NR4A2
																						TANC1
																						COBLL1
																						SCN2A
																						CERS6
																						GAD1
																						DCAF17
																						ITGA6
																						FAM171B
																						DIRC1
																						SLC40A1
																						INPP1
																						CAVIN2
																						PGAP1
																						SPATS2L
																						CFLAR
																						FZD5
																						ABCA12
																						IGFBP5
																						TNS1
																						TMBIM1
																						EPHA4
																						KCNE4
																						SP110
																						TIGD1
																						ARL4C
																						AGAP1
																						GBX2
																						LOC151174
																						GPC1
																						PASK
																						BHLHE40
																						LMCD1
																						ATP2B2
																						TSEN2
																						TMEM40
																						LSM3
																						XPC
																						RARB
																						RBMS3-AS3
																						PLXNB1
																						CCDC51
																						COL7A1
																						IP6K2
																						GPX1
																						SEMA3F
																						SEMA3B
																						HYAL3
																						NAT6
																						PRKCD
																						ARHGEF3
																						FLNB
																						PRICKLE2
																						PCNP
																						PLCXD2
																						PHLDB2
																						ZBTB20
																						GOLGB1
																						CD86
																						CSTA
																						KPNA1
																						LOC100129550
																						KIAA1257
																						DNAJC13
																						PPP2R3A
																						SLC35G2
																						FOXL2NB
																						LINC01391
																						PLS1
																						GPR87
																						MBNL1-AS1
																						RAP2B
																						SLC33A1
																						PQLC2L
																						SCHIP1
																						IL12A
																						MECOM
																						PLD1
																						NCEH1
																						ZMAT3
																						CLCN2
																						IGF2BP2
																						LPP
																						P3H2
																						CLDN1
																						DLG1
																						BDH1
																						HGFAC
																						LRPAP1
																						STK32B
																						SORCS2
																						CPEB2
																						LDB2
																						PCDH7
																						KLF3
																						TLR6
																						RHOH
																						APBB2
																						SPATA18
																						IGFBP7
																						EPHA5
																						AMTN
																						HERC5
																						TSPAN5
																						LOC100507053
																						CISD2
																						ARSJ
																						MAD2L1
																						BBS7
																						FGF2
																						SPRY1
																						HSPA4L
																						SLC7A11
																						RAB33B
																						MGST2
																						SLC10A7
																						FBXW7
																						TRIM2
																						PALLD
																						MFAP3L
																						STOX2
																						TLR3
																						TRIML2
																						CMBL
																						TRIO
																						LOC285696
																						CDH10
																						PURPL
																						NPR3
																						GDNF
																						DAB2
																						ITGA2
																						MAP3K1
																						PLK2
																						PDE4D
																						MAST4
																						LOC102477328
																						FCHO2
																						ENC1
																						FAM169A
																						F2R
																						VCAN
																						POLR3G
																						EFNA5
																						MCC
																						TNFAIP8
																						HSD17B4
																						SNX2
																						LMNB1
																						REEP2
																						CXXC5
																						CD14
																						PCDHGB2
																						PCDHGA7
																						PCDHGB3
																						PCDHGB7
																						PCDHGA6
																						PCDHGA2
																						PCDHGB5
																						PCDHGA4
																						PCDHGB1
																						PCDHGC3
																						PCDHGA1
																						FGF1
																						ADRB2
																						CARMN
																						PPARGC1B
																						NDST1
																						SYNPO
																						FAXDC2
																						LOC101927740
																						CCNG1
																						WWC1
																						FAM196B
																						SH3PXD2B
																						BNIP1
																						CPEB4
																						MSX2
																						CTC-338M12.4
																						TFAP2A
																						RNF144B
																						MBOAT1
																						RIPOR2
																						TRIM38
																						HIST1H4B
																						HIST1H1C
																						HIST1H2BD
																						HIST1H2AG
																						TRIM26
																						TUBB
																						MDC1
																						IER3
																						DDR1
																						MIR4640
																						LY6G5B
																						PSMB9
																						TAP1
																						LOC100294145
																						IP6K3
																						TEAD3
																						FKBP5
																						ETV7
																						CDKN1A
																						TMEM217
																						C6orf226
																						PTK7
																						LOC101929705
																						PTP4A1
																						KCNQ5
																						TMEM30A
																						TBX18
																						BACH2
																						POU3F2
																						FAXC
																						ASCC3
																						GRIK2
																						PRDM1
																						SESN1
																						SLC16A10
																						REV3L
																						DSE
																						CEP85L
																						SLC2A12
																						MAP3K5
																						ADAT2
																						UTRN
																						LOC100507557
																						SASH1
																						TAB2
																						PPP1R14C
																						SYNJ2
																						RPS6KA2
																						MICALL2
																						ELFN1
																						MAD1L1
																						ISPD
																						GSDME
																						CBX3
																						HOXA1
																						JAZF1
																						LOC100506497
																						CHN2
																						INHBA
																						CCM2
																						IGFBP3
																						AUTS2
																						CALN1
																						VPS37D
																						PTPN12
																						GNAI1
																						TMEM243
																						CROT
																						CDK6
																						SDHAF3
																						MYH16
																						GAL3ST4
																						GATS
																						SERPINE1
																						KMT2E-AS1
																						KMT2E
																						NRCAM
																						TMEM168
																						CAV1
																						LOC100506860
																						PODXL
																						AKR1B15
																						CALD1
																						CHRM2
																						ZC3HAV1
																						CNTNAP2
																						ZNF767P
																						KRBA1
																						GALNT11
																						ESYT2
																						FAM87A
																						DMTN
																						SLC39A14
																						PDLIM2
																						LOC286059
																						TNFRSF10B
																						TNFRSF10C
																						TNFRSF10D
																						TNFRSF10A
																						LOC389641
																						TRIM35
																						RBPMS
																						ANK1
																						PLAT
																						SLC20A2
																						RGS20
																						TGS1
																						TMEM68
																						TOX
																						TRIM55
																						RRS1
																						NCOA2
																						RDH10
																						TPD52
																						TMEM64
																						ESRP1
																						TP53INP1
																						LOC101927221
																						RRM2B
																						EXT1
																						DEPTOR
																						SNTB1
																						ATAD2
																						TRIB1
																						FAM84B
																						MIR1204
																						PVT1
																						LY6D
																						FAM83H
																						TONSL
																						DOCK8
																						RFX3
																						SLC1A1
																						AK3
																						IL33
																						LURAP1L
																						NFIB
																						BNC2
																						ACER2
																						TUSC1
																						AQP3
																						TMEM8B
																						HRCT1
																						ANXA1
																						PCSK5
																						RPSAP9
																						GNA14
																						SYK
																						LINC00475
																						NINJ1
																						AKAP2
																						ZNF618
																						COL27A1
																						WHRN
																						ASTN2
																						RBM18
																						ZNF79
																						AK1
																						LINC01503
																						LAMC3
																						SETX
																						CEL
																						RALGDS
																						RXRA
																						CAMSAP1
																						NOTCH1
																						CCDC183
																						MAMDC4
																						ARRDC1
																						DIP2C
																						LINC00704
																						TAF3
																						CELF2
																						NMT2
																						HACD1
																						CASC10
																						DNAJC1
																						KIAA1217
																						CCNY
																						ZNF37A
																						ALOX5
																						MARCH8
																						FRMPD2
																						ARHGAP22
																						PRKG1
																						BICC1
																						FAM13C
																						ANK3
																						TYSND1
																						NODAL
																						UNC5B
																						UNC5B-AS1
																						DDIT4
																						CAMK2G
																						KCNMA1
																						ZMIZ1
																						PTEN
																						FAS
																						ACTA2
																						PANK1
																						PPP1R3C
																						HHEX
																						PDLIM1
																						BLOC1S2
																						PPRC1
																						BORCS7
																						TRUB1
																						C10orf88
																						FANK1
																						FAM196A
																						PTPRE
																						TCERG1L-AS1
																						LRRC56
																						EPS8L2
																						PIDD1
																						MUC2
																						SYT8
																						LSP1
																						TRIM5
																						LMO1
																						MICAL2
																						MICALCL
																						RASSF10
																						BTBD10
																						E2F8
																						NAV2
																						NAV2-AS2
																						LGR4
																						KIF18A
																						ABTB2
																						SLC1A2
																						CD82
																						CKAP5
																						DDB2
																						DTX4
																						VWCE
																						MIR1908
																						FADS1
																						FADS3
																						CDC42BPG
																						ZNHIT2
																						MRPL49
																						SLC25A45
																						NEAT1
																						MALAT1
																						FOSL1
																						DRAP1
																						RBM14
																						RHOD
																						KMT5B
																						PDE2A
																						WNT11
																						LOC101928837
																						TENM4
																						CCDC90B
																						SYTL2
																						EED
																						IZUMO1R
																						SRSF8
																						MAML2
																						POU2AF1
																						C11orf88
																						CRYAB
																						ANKK1
																						DRD2
																						FXYD2
																						SCN4B
																						NLRX1
																						TBCEL
																						SORL1
																						UBASH3B
																						NTM
																						CCDC77
																						DCP1B
																						TIGAR
																						LPCAT3
																						H2AFJ
																						DERA
																						BHLHE41
																						TM7SF3
																						PPFIBP1
																						TSPAN11
																						AMN1
																						KIF21A
																						PRICKLE1
																						CERS5
																						METTL7A
																						KRT3
																						KRT79
																						KRT8
																						ZNF385A
																						DGKA
																						TIMELESS
																						GLS2
																						GLI1
																						DDIT3
																						FAM19A2
																						MON2
																						TMEM5-AS1
																						RASSF3
																						MDM2
																						FRS2
																						PTPRB
																						PTPRR
																						TRHDE-AS1
																						E2F7
																						SYT1
																						KITLG
																						DUSP6
																						NTN4
																						APAF1
																						C12orf45
																						BTBD11
																						WSCD2
																						TRPV4
																						GLTP
																						IQCD
																						NOS1
																						PRKAB1
																						TRIAP1
																						GATC
																						SKA3
																						RFC3
																						UFM1
																						FOXO1
																						LRCH1
																						RCBTB1
																						DLEU7
																						ZIC2
																						LINC00346
																						TUBGCP3
																						TEP1
																						ANG
																						RNASE7
																						TMEM253
																						LRP10
																						AJUBA
																						SLC7A8
																						DHRS2
																						TINF2
																						ADCY4
																						NYNRIN
																						AKAP6
																						BRMS1L
																						FRMD6
																						CGRRF1
																						FLJ22447
																						HIF1A
																						GPHN
																						ZFP36L1
																						ACTN1
																						ACTN1-AS1
																						SUSD6
																						SRSF5
																						DPF3
																						PAPLN
																						PGF
																						LOC283575
																						TMEM63C
																						FLRT2
																						FOXN3
																						KCNK13
																						GPR68
																						ATXN3
																						BDKRB2
																						PAPOLA
																						BCL11B
																						C14orf180
																						CEP170B
																						AHNAK2
																						CLBA1
																						TRPM1
																						FMN1
																						C15orf41
																						PAK6
																						INAFM2
																						CHST14
																						CHAC1
																						JMJD7
																						AP4E1
																						FAM214A
																						RFX7
																						RORA
																						RPS27L
																						CA12
																						CSNK1G1
																						IGDCC3
																						IGDCC4
																						SMAD3
																						LRRC49
																						GRAMD2A
																						DNM1P35
																						FBXO22
																						LINGO1
																						CEMIP
																						AEN
																						RGMA
																						ALDH1A3
																						RHBDF1
																						RHBDL1
																						AMDHD2
																						FLYWCH1
																						KREMEN2
																						ZNF205-AS1
																						CLUAP1
																						HMOX2
																						CDIP1
																						MGRN1
																						LITAF
																						MARF1
																						TMC7
																						LYRM1
																						IL21R
																						MVP
																						CTF1
																						ORAI3
																						PYCARD-AS1
																						ZNF423
																						MMP2
																						BBS2
																						MT2A
																						PLLP
																						CDH8
																						CDH11
																						RRAD
																						CES2
																						FAM96B
																						SLC12A4
																						SMPD3
																						ZFP90
																						NQO1
																						ZFHX3
																						RFWD3
																						CHST6
																						CMIP
																						KIAA0513
																						SLC7A5
																						ZFPM1
																						ANKRD11
																						MIR22
																						MIR22HG
																						RTN4RL1
																						GGT6
																						SLC52A1
																						NLRP1
																						TP53
																						TOM1L2
																						NATD1
																						MAP2K3
																						KCNJ12
																						SLC46A1
																						TRAF4
																						DUSP14
																						PSMD3
																						KRT15
																						ETV4
																						UBTF
																						ACBD4
																						WNT3
																						HOXB-AS3
																						ITGA3
																						LOC101927230
																						EPN3
																						TOB1
																						TEX14
																						PRR11
																						SMG8
																						MIR21
																						APPBP2
																						PPM1D
																						C17orf82
																						BRIP1
																						STRADA
																						PITPNC1
																						AMZ2
																						MAP2K6
																						FAM104A
																						SDK2
																						SLC9A3R1
																						FDXR
																						GALR2
																						SRSF2
																						SEPT9
																						TEPSIN
																						ACTG1
																						TSPAN10
																						CCDC57
																						ZNF750
																						CLUL1
																						TYMSOS
																						METTL4
																						NDC80
																						TGIF1
																						DLGAP1-AS1
																						IMPA2
																						LDLRAD4
																						CABYR
																						KCTD1
																						PSTPIP2
																						SMAD7
																						MBD2
																						CCBE1
																						PMAIP1
																						SERPINB5
																						DOK6
																						TSHZ1
																						PARD6G
																						MOB3A
																						LOC100996351
																						KDM4B
																						MARCH2
																						ZNF561
																						ICAM4
																						LDLR
																						ZNF441
																						ZNF491
																						RAD23A
																						AKAP8L
																						PDE4C
																						JUND
																						MIR3189
																						GDF15
																						BORCS8
																						LINC00663
																						PLEKHF1
																						KCNK6
																						ACTN4
																						LGALS7
																						PAK4
																						ZFP36
																						SERTAD1
																						SPTBN4
																						AXL
																						RPS19
																						LOC100289650
																						KCNN4
																						CD3EAP
																						IGFL2
																						SLC1A5
																						BBC3
																						BAX
																						CGB7
																						NUP62
																						FLJ26850
																						BIRC8
																						ZNF837
																						ANGPT4
																						LOC388780
																						SLC4A11
																						ADRA1D
																						PCNA-AS1
																						PCNA
																						PLCB4
																						BFSP1
																						SYNDIG1
																						CST7
																						GINS1
																						ZNF337-AS1
																						ZNF337
																						BCL2L1
																						MYH7B
																						UQCC1
																						BLCAP
																						FAM83D
																						ADA
																						SDC4
																						PLTP
																						SULF2
																						LINC01522
																						PARD6B
																						NFATC2
																						FAM210B
																						RBM38
																						PMEPA1
																						STX16
																						NKAIN4
																						MRPL39
																						ADAMTS5
																						URB1-AS1
																						IL10RB
																						RCAN1
																						CLIC6
																						MX1
																						PDXK
																						SLC19A1
																						PCBP3
																						HPS4
																						MN1
																						NF2
																						LIF
																						SLC35E4
																						RNF185
																						LIMK2
																						HMOX1
																						MB
																						ELFN2
																						APOBEC3C
																						APOBEC3H
																						MCHR1
																						WNT7B
																						HDAC10
																						MAPK12
																						PLXNB2
																						ARSE
																						PRKX
																						PPP4R3C
																						DMD
																						LOC101927501
																						PORCN
																						GPR173
																						EDA2R
																						EFNB1
																						TAF7L
																						TSC22D3
																						ATG4A
																						COL4A5
																						PRKY

## Sheet: HT-29_SMAD4 correction
Infection of HT-29 cancer line with SMAD4-Q311*-correcting lentivirus, all differentially expressed genes (p<0.05, fc>2)
Genes described to be induced by the TGF-beta pathway are highlighted in blue (not all transcripts were checked).
48h				72h
upregulated	downregulated			upregulated	downregulated
ID3	NAT8L			ESPN	PDZRN3
ID2.AS1	NDUFA4L2			ID3	MRAS
ST3GAL5				GRHL3	NAT8L
CDKN1A				ACOT11	SLC12A2
CLIC3				REG4	AKAP12
UNC5B				IVL	HEPACAM2
TBX3				LINC01133	NEFM
RASL11A				GPA33	SLC28A3
SMAD4				REN	ZNF618
UCA1				CTSE	ASCL2
ID1				CAPN9	KLRK1.AS1
ENSG00000290920				ID2.AS1	MEX3B
				ID2	CRISPLD2
				ST3GAL5	LRRN4
				FABP1	GPC4
				MALL
				TMEM37
				SLC23A3
				ACP3
				EEF1A1P45
				CHRD
				LRRC66
				ABCG2
				ADH6
				ADH1C
				HPGD
				CDX1
				SYNPO
				TRIM31
				CDKN1A
				PAQR8
				UST
				GPER1
				UPK3B
				AKR1B10
				HR
				CDH17
				PSCA
				ACER2
				FRMD3
				KLF4
				CLIC3
				GPRIN2
				UNC5B
				VSIR
				LOXL4
				KAZALD1
				CDHR5
				MUC5AC
				MUC5B
				CARNS1
				SLCO2B1
				MOGAT2
				NHERF4
				EMP1
				SLC11A2
				DGKA
				MYO1A
				TBX3
				RASL11A
				CDX2
				CCDC9B
				PHGR1
				DISP2
				PLA2G4F
				MSLN
				CLEC3A
				TLCD2
				MMP28
				KRT13
				SP6
				SMIM5
				SMAD4
				CCDC68
				PTPRS
				CYP4F3
				CYP4F12
				UCA1
				IGFL2
				IGFL2.AS1
				SULT2B1
				ID1
				EPB41L1
				MAFB
				CYP24A1
				ENSG00000289548
				ENSG00000290449
				ENSG00000290920
				CCDC188BP
				PCAT14
				SYTL5
				HEPH
