# Supplementary material for: A base editing platform for the correction of cancer driver mutations unmasks conserved p53 transcription programs
Source: Genome Biol. 2025 Jul 22;26:217. doi: 10.1186/s13059-025-03667-7 (PMC12285138; doi:10.1186/s13059-025-03667-7)
Supplement: Supplementary file 4 — Additional file 4: Table S3. DEGs in TP53-R175H as well as in comparison to TP53-R273H cell lines [file 13059_2025_3667_MOESM4_ESM.xlsx]

## Sheet: ESO51 vs R273H_UP
					Overlap with A431	Overlap with HT29	Overlap with PANC1
	A431_up	HT29_up	PANC1_up		ESO-51_up	ESO-51_up	ESO-51_up
	TNFRSF14	HES2	PERM1		MIR34AHG	MIR34AHG	MIR34AHG		66/77 overlapping =	87.013	%
	HES2	MIR34AHG	MMP23B		LNCTAM34A	LNCTAM34A	LNCTAM34A
	MIR34AHG	LNCTAM34A	ENSG00000268575		KLHDC7A	KLHDC7A	KLHDC7A		unique upregulated transcripts
	LNCTAM34A	FBXO44	TMEM52		SYTL1	SYTL1	SYTL1		IFI44L
	EPHA2	PADI3	CFAP74		EDN2	EDN2	EDN2		PCNX2
	ID3	KLHDC7A	GABRD		PLK3	PLK3	PLK3		TTN
	SESN2	PLA2G2F	PLCH2		IFI44L	IFI44L	IFI44L		LINC01411
	PTPRU	GRHL3	ENSG00000272449		PHLDA3	PHLDA3	PHLDA3		ENSG00000289514
	LAPTM5	SYTL1	TNFRSF14		BTG2	BTG2	BTG2		ENSG00000260588
	PLK3	PTAFR	HES2		PCNX2	PCNX2	PCNX2		ANXA13
	GADD45A	SESN2	ESPN		TP53I3	TP53I3	TP53I3		ENSG00000266976
	DNAI3	PTPRU	TNFRSF25		STEAP3	STEAP3	STEAP3		ZSCAN4
	CLCA2	LAPTM5	PLEKHG5		TTN	TTN	TTN		ENSG00000293594
	ELAPOR1	ADGRB2	ENSG00000284747		INPP5D	INPP5D	INPP5D
	DENND2D	MIR3659HG	MIR34AHG		ZMAT3	ZMAT3	ZMAT3
	CHI3L2	EDN2	LNCTAM34A		SPATA18	SPATA18	SPATA18
	INKA2	PLK3	PIK3CD		ENSG00000251095	ENSG00000251095	ENSG00000251095
	CCDST	DYNLT4	DRAXIN		FAT1	FAT1	FAT1
	HRNR	ENSG00000290041	TMEM51.AS1		PLK2	PLK2	PLK2
	FLG	GADD45A	ENSG00000291077		LINC01411	LINC01411	LINC01411
	LCE1E	SLC44A5	FAM43B		CDKN1A	CDKN1A	CDKN1A
	RASAL2	DNAI3	LDLRAD2		PTCHD4	PTCHD4	PTCHD4
	GLUL	CELSR2	WNT4		ENSG00000266680	ENSG00000266680	ENSG00000266680
	PHLDA3	INKA2	ENSG00000285873		TENT5A	TENT5A	TENT5A
	BTG2	FLG	TCEA3		PRDM1	PRDM1	PRDM1
	PLXNA2	LCE1E	ID3		SESN1	SESN1	SESN1
	MIR205HG	LCE1B	GRHL3		TNFRSF10C	TNFRSF10C	TNFRSF10C
	MIR205	IER5	ENSG00000260063		ANK1	ANK1	ANK1
	ATF3	PHLDA3	SFN		ENSG00000289514	ENSG00000289514	ENSG00000289514
	TGFB2	BTG2	SESN2		ENSG00000260588	ENSG00000260588	ENSG00000260588
	TLR5	HHAT	PTPRU		TP53INP1	TP53INP1	TP53INP1
	NTPCR	PROX1	SYNC		RRM2B	RRM2B	RRM2B
	PLB1	KIF26B	ENSG00000287691		ANXA13	ANXA13	ANXA13
	XDH	TPO	RNF19B		PVT1	PVT1	PVT1
	TGFA	LRATD1	GJB3		LYNX1	LYNX1	LYNX1
	FHL2	OSR1	POU3F1		LY6D	LY6D	LY6D
	STEAP3	TP53I3	MIR3659HG		ACER2	ACER2	ACER2
	GPR39	LINC01819	COL9A2		ENSG00000260912	ENSG00000260912	ENSG00000260912
	GALNT5	DQX1	SLFNL1		TNFSF15	TNFSF15	TNFSF15
	ABCA12	PROM2	CFAP57		STOM	STOM	STOM
	ALPP	STEAP3	PLK3		CYSRT1	CYSRT1	CYSRT1
	ALPG	CAVIN2	DYNLT4		UNC5B.AS1	UNC5B.AS1	UNC5B.AS1
	INPP5D	ABCA12	ENSG00000290041		ACTA2	ACTA2	ACTA2
	XPC	CXCR2	BTBD19		FAS	FAS	FAS
	TRANK1	WNT10A	RAB3B		MUC2	MUC2	MUC2
	SEMA3B	SLC4A3	PLPP3		TRIM22	TRIM22	TRIM22
	ENSG00000287158	SERPINE2	KANK4		DDB2	DDB2	DDB2
	CCDC80	INPP5D	PDE4B		TIGAR	TIGAR	TIGAR
	HEG1	ARL4C	SGIP1		TM7SF3	TM7SF3	TM7SF3
	CLSTN2	KLHL30	NEGR1		MDM2	MDM2	MDM2
	ZMAT3	GPC1	SLC44A5		DRAM1	DRAM1	DRAM1
	P3H2	SRGAP3	DNAI3		TRIAP1	TRIAP1	TRIAP1
	CLDN1	TMEM40	BTBD8		GAS6.AS1	GAS6.AS1	GAS6.AS1
	GPR78	SEMA3B	DIPK1A		GAS6	GAS6	GAS6
	SOWAHB	GPR87	ABCA4		ZNF219	ZNF219	ZNF219
	ENSG00000251095	ZMAT3	TMEM167B.DT		RPS27L	RPS27L	RPS27L
	HSPA4L	APOD	CIMAP3		AEN	AEN	AEN
	GASK1B	SPATA18	INKA2		CHD9NB	CHD9NB	CHD9NB
	GASK1B.AS1	ENSG00000251095	PPM1J		RRAD	RRAD	RRAD
	FAT1	HSPA4L	ANKRD35		SLC52A1	SLC52A1	SLC52A1
	TRIML2	GASK1B	PRKAB2		ALDH3A1	ALDH3A1	ALDH3A1
	PURPL	GASK1B.AS1	ACP6		FDXR	FDXR	FDXR
	SLC1A3	PURPL	H2BC21		TYMSOS	TYMSOS	TYMSOS
	ENSG00000287263	ENSG00000287263	H2AC20		PSTPIP2	PSTPIP2	PSTPIP2
	MIER3	ANXA6	FALEC		TNFSF9	TNFSF9	TNFSF9
	PLK2	FAXDC2	CCDST		KANK3	KANK3	KANK3
	F2R	CYFIP2	FLG		GDF15	GDF15	GDF15
	MCC	GABRP	PBXIP1		ENSG00000266976	ENSG00000266976	ENSG00000266976
	CYFIP2	MSX2	MIR9.1HG		IGFL2	IGFL2	IGFL2
	RNF144B	TAP1	ENSG00000272405		IGFL2.AS1	IGFL2.AS1	IGFL2.AS1
	CDKN1A	HLA.DOA	SH2D2A		ENSG00000268460	ENSG00000268460	ENSG00000268460
	POLH	CDKN1A	NECTIN4		BBC3	BBC3	BBC3
	PTCHD4	POLH	HSPA6		BAX	BAX	BAX
	ENSG00000266680	ADGRF5	ILDR2		ZSCAN4	ZSCAN4	ZSCAN4
	ASCC3	PTCHD4	LINC02818		ENSG00000293594	ENSG00000293594	ENSG00000293594
	PRDM1	PTP4A1	MR1		APOBEC3C	APOBEC3C	APOBEC3C
	SESN1	ENSG00000266680	RNASEL		SMIM10L2A	SMIM10L2A	SMIM10L2A
	HDAC9	ASCC3	LAMC1
	OSBPL3	PRDM1	RGL1
	STK17A	SESN1	SWT1
	SEMA3C	OSBPL3	RGS2
	MYH16	SUGCT	PHLDA3
	CYP3A5	NPC1L1	BTG2
	GAL3ST4	TP53TG1	PLEKHA6
	CPA4	CROT	LRRN2
	AKR1B15	SERPINE1	NFASC
	TRPV6	ENSG00000226965	CNTN2
	TNFRSF10B	CALD1	MFSD4A
	DUSP4	TNFRSF10B	CD55
	ANK1	TNFRSF10C	PLXNA2
	PLAT	TNFRSF10D	LAMB3
	SNAI2	TMEM68	HHAT
	TRIM55	TP53INP1	ATF3
	TP53INP1	RRM2B	ENSG00000286389
	RRM2B	PVT1	WNT9A
	PVT1	LY6D	MAP10
	PSCA	EPPK1	NTPCR
	LYNX1	ENSG00000288096	CHRM3
	LY6D	ACER2	ID2
	SCRIB	ENSG00000260912	CYS1
	ENSG00000288096	PGM5	ENSG00000285872
	ACER2	ENSG00000290644	KCNF1
	DAPK1	NINJ1	TP53I3
	ENSG00000290644	BAAT	MAPRE3
	FGD3	WHRN	OST4
	NINJ1	TNFSF15	FNDC4
	PCAT7	ASTN2	XDH
	AOPEP	ZNF79	MAP4K3.DT
	ABCA1	IER5L	PKDCC
	COL27A1	PTGES	EMX1
	TNFSF15	CEL	DQX1
	TNC	COL5A1	CRACDL
	ASTN2	LINC02846	TBC1D8.AS1
	STOM	NALT1	ENSG00000230650
	ZNF79	LCN15	PSD4
	LINC02846	CYSRT1	ZEB2
	NOTCH1	ALOX5	NR4A2
	CYSRT1	FRMPD2	CYBRD1
	CALML3	UNC5B.AS1	FRZB
	FRMD4A	ACTA2	ZNF804A
	KIAA1217	FAS	INPP1
	ALOX5	BLNK	NABP1
	ZNF488	LOXL4	CAVIN2
	FRMPD2	ABCC2	ADAM23
	DKK1	BLOC1S2	ENSG00000223725
	LNCAROD	COL17A1	ABCA12
	UNC5B.AS1	PTPRE	MARCHF4
	SPOCK2	TCERG1L.AS1	CDK5R2
	ACTA2	PIDD1	SCG2
	FAS	ENSG00000250644	SERPINE2
	ANKRD2	TRIM22	ENSG00000272622
	PI4K2A	TMEM86A	PID1
	AVPI1	DDB2	SNORC
	BLOC1S2	VWCE	INPP5D
	COL17A1	FOSL1	KLHL30
	LINC03036	RHOD	GPC1.AS1
	NANOS1	CARNS1	ENSG00000235978
	PIDD1	USP2	OXTR
	TRIM22	TRIM29	SRGAP3
	CD82	DCP1B	PRRT3
	DDB2	TIGAR	ENSG00000285906
	CST6	LINC01559	TMEM40
	MMP13	TM7SF3	HDAC11
	UPK2	MUC19	XPC
	NECTIN1	ZNF385A	GRIP2
	TIGAR	DGKA	NEK10
	OLR1	GLS2	ENSG00000293322
	TM7SF3	MDM2	EOMES
	MUC19	CPM	TRANK1
	LRP1	IKBIP	PLCD1
	MDM2	DRAM1	ALS2CL
	KITLG	ABTB3	GPX1
	DRAM1	ISCU	DOCK3
	TRIAP1	DTX1	CADM2
	GAS6.AS1	RASAL1	VGLL3
	ZNF219	CCDC60	FILIP1L
	DIO2	TRIAP1	DUBR
	TNFAIP2	N4BP2L1	PLCXD2
	RPS27L	RGCC	GRAMD1C
	ADAMTS7	LACC1	KALRN
	AEN	SCEL	LINC02614
	ENSG00000261659	GAS6.AS1	ENSG00000291096
	FBXL16	GAS6	ABTB1
	ENSG00000279255	RNASE7	LINC02014
	ITGAM	ZNF219	CPNE4
	CHD9NB	MMP14	EPHB1
	RRAD	TMEM229B	MRAS
	CES2	PGF	LINC01391
	SLC12A4	AHNAK2	CHST2
	CHST6	RPS27L	TM4SF1.AS1
	MIR22HG	FBXO22	MED12L
	GGT6	ADAMTS7	IGSF10
	ENSG00000278864	RASGRF1	TIPARP
	ALDH3A1	AEN	SLC66A1L
	NATD1	ALDH1A3	IL12A
	PLCD3	ENSG00000261659	ZBBX
	PPM1D	ATP6V0C	TNIK
	FDXR	ORAI3	NLGN1
	RNF157.AS1	ZNF423	ZMAT3
	CYGB	CHD9NB	SOX2
	TYMSOS	ENSG00000261804	EPHB3
	DSG3	ENSG00000262714	BCL6
	PLIN4	CES2	LPP.AS2
	TNFSF9	LCAT	HES1
	C3	SLC12A4	LRRC15
	MUC16	CHST4	APOD
	ZNF561	ENSG00000261253	MYL5
	ZNF561.AS1	MIR22HG	IDUA
	NWD1	SERPINF1	MXD4
	PGPEP1	GGT6	NOP14.AS1
	GDF15	NLRP1	NSG1
	FXYD3	ALDH3A1	HS3ST1
	CEACAM1	ENSG00000279806	FGFBP1
	IGFL1P1	KRT15	SOD3
	BBC3	PLCD3	SEL1L3
	BAX	PPM1D	RHOH
	SIRPB2	GRIN2C	ZAR1
	ENSG00000277287	FDXR	SPATA18
	BCL2L1	SMIM5	IGFBP7
	ADA	FOXJ1	ADGRL3
	AATBC	RNF157.AS1	CXCL1
	LIF.AS2	CYGB	SCD5
	MICALL1	TYMSOS	NAP1L5
	ENSG00000278948	ANKRD29	ENSG00000251095
	C22orf23	LAMA3	ANK2
	APOBEC3H	DSC3	PRSS12
	KLHDC7B	PSTPIP2	LINC02615
	PRKX	SERPINB5	MAML3
	ENSG00000285756	TNFSF9	FBXW7
	PINCR	KANK3	TLR2
	KDM6A	CYP4F3	GUCY1A1
	EFNB1	UCA1	CPE
	F8	CYP4F2	SPOCK3
		GDF15	CFAP96
		MIR3189	SLC9A3.AS1
		APLP1	TPPP
		AXL	ENSG00000287600
		ENSG00000267922	ENSG00000272347
		IGFL2	ADAMTS16
		ENSG00000269729	CMBL
		IGFL2.AS1	OTULINL
		IGFL1P1	RETREG1
		ENSG00000268460	CDH10
		BBC3	PURPL
		BAX	NPR3
		ZNF473CR	CARD6
		VSIG10L	ENSG00000287263
		SDCBP2	PLK2
		SLC4A11	LINC02057
		ZNF337	MAST4
		BCL2L1	TMEM171
		PROCR	LINC01385
		RIMS4	ANKRA2
		PLTP	ENC1
		SULF2	ENSG00000288741
		FLJ16779	VCAN
		AATBC	LUCAT1
		LIF	ARRDC3
		MICALL1	ENSG00000249476
		ENSG00000278948	MCC
		C22orf23	GRAMD2B
		APOBEC3C	P4HA2
		CHADL	ENSG00000230612
		MAPK11	FSTL4
		PRKX	REEP2
		PINCR	DNAJC18
		IMPDH1P4	SRA1
		EDA2R	CAMK2A
		SMIM10L2A	GPX3
		VGLL1	SAP30L.AS1
		ZNF185	CYFIP2
		PLXNB3	ADAM19
		F8	CREBRF
		ENSG00000277196	MSX2
			CDHR2
			ZFP2
			ENSG00000250999
			GFPT2
			FOXQ1
			PPP1R3G
			EDN1
			GMPR
			RNF144B
			CARMIL1
			H1.2
			H2BC4
			H2AC6
			ENSG00000291338
			H2BC5
			H2BC6
			H2BC8
			H3C6
			H4C8
			BTN2A2
			ENSG00000285571
			H2BC11
			H2AC11
			ENSG00000290032
			GABBR1
			TAP1
			ENSG00000289047
			ENSG00000289975
			ENSG00000225339
			DEF6
			TEAD3
			MAPK13
			ETV7
			CDKN1A
			MOCS1
			TTBK1
			POLH
			TMEM63B
			PTCHD4
			PTP4A1
			ENSG00000266680
			ENSG00000285976
			TENT5A
			PNRC1
			ANKRD6
			SOBP
			ENSG00000289433
			SESN1
			DSE
			ENSG00000289372
			CEP85L
			MAN1A1
			GJA1
			SLC2A12
			MAP7
			ARFGEF3
			ABRACL
			SASH1
			ULBP2
			PPP1R14C
			PLEKHG1
			AKAP12
			MAP3K4.AS1
			PDGFA.DT
			LINC02983
			LINC03073
			HDAC9
			ITGB8
			RAPGEF5
			MTURN
			SFRP4
			SUGCT
			CAMK2B
			NACAD
			IGFBP3
			LINC03011
			AUTS2
			VPS37D
			METTL27
			GNAI1
			CACNA2D1
			PCLO
			TP53TG1
			PPP1R9A
			GAL3ST4
			CASTOR3P
			PVRIG
			NAT16
			EFCAB10
			MDFIC
			ENSG00000237813
			CPA4
			KLF14
			LINC00513
			CALD1
			TCAF2
			ENSG00000291149
			KRBA1
			SSPOP
			ENSG00000204876
			ZNF596
			FAM66B
			LINC03022
			PRSS51
			RP1L1
			XKR6
			TNFRSF10B
			TNFRSF10D
			TNFRSF10A.AS1
			TNFRSF10A
			STC1
			NEFM
			ENSG00000287185
			KIF13B
			ADGRA2
			ENSG00000272457
			FAM110B
			DNAJC5B
			ENSG00000253190
			CRH
			ENSG00000287127
			RRS1.DT
			ADHFE1
			SBSPON
			ZFHX4
			ENSG00000272264
			CDH17
			TP53INP1
			ANKRD46
			RRM2B
			BAALC.AS1
			ZFPM2.AS1
			FBXO32
			TRIB1
			LRATD2
			ENSG00000286010
			CASC11
			NDRG1
			ERICD
			ENSG00000261693
			ADGRB1
			ARC
			LYNX1
			LY6S
			MAPK15
			IQANK1
			EPPK1
			SCX
			DOCK8
			ACER2
			ENSG00000260912
			MIR31HG
			KHSRPP1
			RN7SL151P
			DMRTA1
			ENSG00000283982
			ATOSB
			TMEM8B
			GLIPR2
			CNTNAP3B
			CNTNAP3C
			RPL7AP76
			CNTNAP3P2
			MAMDC2
			TRPM6
			TLE4
			S1PR3
			GADD45G
			ENSG00000234537
			NINJ1
			TBC1D2
			TGFBR1
			ABCA1
			KLF4
			COL27A1
			ASTN2
			TRIM32
			DAB2IP
			ZNF79
			ENSG00000227218
			ENSG00000288956
			RALGDS
			ADAMTS13
			LHX3
			NALT1
			PHPT1
			MAMDC4
			CYSRT1
			LARP4B.DT
			ITIH5
			GATA3
			C1QL3
			DEPP1
			ENSG00000290460
			ZNF488
			FRMPD2
			ARHGAP22
			PCDH15
			ENSG00000288011
			UNC5B
			MSS51
			MAT1A
			ADIRF.AS1
			KLLN
			ACTA2
			FAS
			PANK1
			PPP1R3C
			MARVELD1
			GOLGA7B
			BLOC1S2
			DUSP5
			BTBD16
			NKX1.2
			FANK1
			INSYN2A
			LINC01164
			DPYSL4
			KNDC1
			ANO9
			EPS8L2
			MUC2
			DUSP8
			CDKN1C
			TRIM21
			TRIM22
			APBB1
			TRIM3
			ENSG00000254991
			KCNJ11
			USH1C
			BDNF
			LINC02721
			CD44.DT
			DDB2
			RAPSN
			YPEL4
			VWCE
			FADS3
			ROM1
			PPP2R5B
			TM7SF2
			ENSG00000293475
			ENSG00000287917
			SLC25A45
			ENSG00000291174
			ZNRD2.DT
			TMEM151A
			RIN1
			RHOD
			CARNS1
			ENSG00000289074
			SHANK2
			NADSYN1
			P2RY6
			PLEKHB1
			GDPD5
			WNT11
			TSKU
			ENSG00000261578
			MYO7A
			CCDC90B
			CCDC89
			SYTL2
			CFAP300
			MMP1
			CADM1
			SCN4B
			ABCG4
			SCN3B
			FEZ1
			EI24
			KCNJ5.AS1
			ST14
			IGSF9B
			DCP1B
			ENSG00000291189
			TIGAR
			GPR162
			CLSTN3
			YBX3
			ARHGDIB
			TM7SF3
			PPFIBP1
			ENSG00000276900
			PKP2
			MUC19
			CCDC184
			NR4A1
			CALCOCO1
			ZNF385A
			TMT1B
			DGKA
			GLS2
			LRP1
			TAFA2
			LINC02454
			MDM2
			ENSG00000256325
			TRHDE
			TRHDE.AS1
			GLIPR1.AS1
			SYT1
			ACSS3
			NTS
			TMTC3
			KITLG
			SLC9A7P1
			IKBIP
			APAF1
			DRAM1
			NOPCHAP1
			TCP11L2
			ISCU
			SELPLG
			GLTP
			ENSG00000290033
			TRIAP1
			DNAH10
			DNAH10OS
			RFLNA
			ATP8A2
			RGCC
			ENOX1
			LACC1
			ENSG00000288743
			PCDH9
			DACH1
			KLF5
			SLITRK6
			LINC00391
			GAS6.AS1
			GAS6.DT
			SWINGN
			ZNF219
			ABHD4
			LRP10
			SLC22A17
			ZFHX2
			DHRS2
			TGM1
			RABGGTA
			NYNRIN
			C14orf28
			ENSG00000282885
			LINC01588
			BMP4
			GALNT16
			SUSD6
			PAPLN.AS1
			RPS6KL1
			PGF
			TGFB3
			LINC01629
			ENSG00000243225
			ENSG00000273729
			TMEM63C
			ZDHHC22
			SAMD15
			FLRT2
			KCNK10
			SPATA7
			FOXN3.AS1
			MOAP1
			ASB2
			OTUB2
			IFI27L2
			CLMN
			HHIPL1
			MEG3
			MEG8
			MEG9
			AMN
			TRMT61A.DT
			CEP170B
			LINC02298
			LINC02256
			LINC02352
			GOLGA8N
			SHF
			C15orf48
			FBN1
			TEX9
			MYZAP
			RPS27L
			IGDCC4
			MEGF11
			HCN4
			CYP1A1
			FBXO22
			ADAMTS7
			CEMIP
			ADAMTS7P4
			AEN
			ISG20
			RGMA
			ARRDC4
			PRKXP1
			GOLGA8VP
			HBQ1
			ENSG00000279255
			ENSG00000259840
			ENSG00000276791
			ENSG00000289222
			KREMEN2
			BICDL2
			IL32
			CDIP1
			SYT17
			DNAH3
			SBK1
			MVP
			PYCARD
			ITGAM
			ENSG00000260267
			ZNF423
			CHD9NB
			MT1A
			NDRG4
			RRAD
			CES2
			CES4A
			TPPP3
			HAS3
			CYB5B
			CALB2
			OSGIN1
			ZFPM1
			SNAI3.AS1
			ENSG00000261253
			MC1R
			MIR22HG
			SERPINF1
			HIC1
			ENSG00000280254
			SLC52A1
			ALOXE3
			NTN1
			TVP23C
			RASD1
			ENSG00000262202
			NATD1
			KSR1
			PIPOX
			CORO6
			ADAP2
			TMEM98
			CCL2
			MMP28
			GJD3
			TNS4
			KRT32
			HAP1
			ASB16.AS1
			ENSG00000288961
			ENSG00000276851
			TMEM92
			MYCBPAP
			ENSG00000250286
			EPN3
			YPEL2
			PPM1D
			LINC02875
			ENSG00000291117
			AXIN2
			HELZ.AS1
			GRIN2C
			FDXR
			MYO15B
			FOXJ1
			AANAT
			CYGB
			SEPTIN9.DT
			LINC00482
			ENSG00000287737
			SECTM1
			CLUL1
			ENSG00000288533
			TYMSOS
			ENSG00000265907
			ENSG00000266401
			TMEM200C
			PTPRM
			DSC3
			DSC2
			PSTPIP2
			CCDC68
			PMAIP1
			DSEL
			CBLN2
			PARD6G
			SHC2
			PALM
			GRIN3B
			GAMT
			ENSG00000275468
			EBI3
			TINCR
			TNFSF9
			SH2D3A
			KANK3
			ANGPTL4
			MARCHF2
			ZNF561.AS1
			ZNF441
			ZNF563
			MIR23AHG
			PODNL1
			IL27RA
			NOTCH3
			KLF2
			UNC13A
			JAK3
			PGPEP1
			GDF15
			MIR3189
			TMEM59L
			SLC25A42
			GMIP
			LINC00663
			ENSG00000291177
			ZNF493
			WDR88
			DMKN
			UPK1A
			KIRREL2
			APLP1
			ZNF540
			SPRED3
			FAM98C
			CAPN12
			ENSG00000267892
			RINL
			GMFG
			EID2B
			SERTAD1
			BLVRB
			ITPKC
			RABAC1
			CEACAM1
			PHLDB3
			APOE
			ERCC1
			GIPR
			NOVA2
			BBC3
			PLA2G4C
			HSD17B14
			BAX
			CGB7
			NTF4
			KCNA7
			ZNF473CR
			SIGLEC14
			ZNF702P
			TTYH1
			SYT5
			AURKC
			SDCBP2.AS1
			FKBP1A
			ENSG00000277287
			ADAM33
			SPEF1
			PANK2.AS1
			BMP2
			PLCB4
			FLRT3
			THBD
			CST3
			ENSG00000274414
			ZNF337
			DUX4L37
			ANKRD20A21P
			EFCAB8
			RALY.AS1
			PROCR
			ENSG00000293413
			BLCAP
			LPIN3
			WFDC2
			SNX21
			PLTP
			SULF2
			KCNB1
			LINC01273
			CEBPB.AS1
			FAM210B
			BMP7
			SLCO4A1.AS2
			NKAIN4
			FNDC11
			MHENCR
			NCAM2
			MRPS6
			SLC5A3
			TSPEAR
			TSPEAR.AS1
			TSPEAR.AS2
			ARVCF
			AIFM3
			GSTT2B
			LRRC75B
			LIF.AS2
			ENSG00000279699
			TBC1D10A
			SEC14L2
			GAL3ST1
			OSBP2
			SMTN
			TIMP3
			MICALL1
			C22orf23
			APOBEC3C
			APOBEC3F
			APOBEC3G
			BIK
			PRKX
			NHS
			CDKL5
			KLHL34
			SYTL5
			SRPX
			PINCR
			SYN1
			ZNF630
			PCSK1N
			TRO
			KLF8
			EDA2R
			EFNB1
			FOXO4
			RTL5
			MAGEE1
			HDX
			TSPAN6
			ARMCX1
			ARMCX3
			BEX4
			VSIG1
			COL4A5
			KLHL13
			RAP2C.AS1
			GPC4
			SMIM10L2A
			SLITRK2
			IDS
			ZNF185
			PNMA6A
			ZFP92
			PLXNB3
			MT.TE

## Sheet: ESO51 vs R273H_DOWN
					Overlap with A431	Overlap with HT29	Overlap with PANC1
	A431_down	HT-29_down	PANC1_down		ESO-51_down	ESO-51_down	ESO-51_down
	E2F2	LINC01133	SAMD11		E2F2	E2F2	E2F2		171/183 overlapping =	93.4426	%
	STMN1	CCDC150	MXRA8		AUNIP	AUNIP	AUNIP
	CDCA8	MTND6P4	E2F2		CLSPN	CLSPN	CLSPN		unique upregulated transcripts
	CDC20	ESCO2	AUNIP		CDCA8	CDCA8	CDCA8		PASK
	KIF2C	ZNF618	HMGN2		CDC20	CDC20	CDC20		GINS4
	CDKN2C	CEP128	TINAGL1		KIF2C	KIF2C	KIF2C		MYBL1
	ORC1		CLSPN		RAD54L	RAD54L	RAD54L		NAV2
	DEPDC1		CDCA8		STIL	STIL	STIL		CCDC77
	FAM72C		SCMH1		ORC1	ORC1	ORC1		CDCA4
	CKS1B		PPIH		DEPDC1	DEPDC1	DEPDC1		RNU6.1
	IQGAP3		CDC20		PSRC1	PSRC1	PSRC1		EMP2
	NES		KIF2C		FAM72B	FAM72B	FAM72B		BRME1
	NUF2		RAD54L		IQGAP3	IQGAP3	IQGAP3		CD79A
	ASPM		STIL		NUF2	NUF2	NUF2		UBE2C
	KIF14		CDKN2C		ASPM	ASPM	ASPM		ZNF185
	NEK2		ORC1		KIF14	KIF14	KIF14
	CENPF		NDC1		NEK2	NEK2	NEK2
	CENPA		USP1		DTL	DTL	DTL
	NCAPH		ITGB3BP		CENPF	CENPF	CENPF
	BUB1		DEPDC1		EXO1	EXO1	EXO1
	CKAP2L		LMO4		RRM2	RRM2	RRM2
	SGO2		CDC7		CENPA	CENPA	CENPA
	HJURP		CCDC18		NCAPH	NCAPH	NCAPH
	POC1A		TLCD4		BUB1	BUB1	BUB1
	CENPE		SASS6		CKAP2L	CKAP2L	CKAP2L
	ZGRF1		PSRC1		MCM6	MCM6	MCM6
	MAD2L1		DCLRE1B		SPC25	SPC25	SPC25
	CCNA2		TTF2		SGO2	SGO2	SGO2
	PLK4		PHGDH		HJURP	HJURP	HJURP
	HMGB2		FAM72B		PASK	PASK	PASK
	NEIL3		FAM72D		FANCD2	FANCD2	FANCD2
	CENPU		CREB3L4		SGO1	SGO1	SGO1
	DEPDC1B		CKS1B		KIF15	KIF15	KIF15
	CENPK		IQGAP3		CDC25A	CDC25A	CDC25A
	CCNB1		KIRREL1		TRAIP	TRAIP	TRAIP
	KIF20A		ENSG00000283317		CIP2A	CIP2A	CIP2A
	CDC25C		NUF2		POLQ	POLQ	POLQ
	PTTG1		RCSD1		MCM2	MCM2	MCM2
	HMMR		FIRRM		TACC3	TACC3	TACC3
	SPDL1		CENPL		NCAPG	NCAPG	NCAPG
	MXD3		ASPM		CENPE	CENPE	CENPE
	KIFC1		KIF14		ZGRF1	ZGRF1	ZGRF1
	TTK		UBE2T		MAD2L1	MAD2L1	MAD2L1
	CENPW		ADORA1		CCNA2	CCNA2	CCNA2
	ANLN		FAM72A		PLK4	PLK4	PLK4
	FKBP9P1		NEK2		HMGB2	HMGB2	HMGB2
	ENSG00000285904		DTL		NEIL3	NEIL3	NEIL3
	INSIG1		CENPF		CENPU	CENPU	CENPU
	CDCA2		MTARC2		TRIP13	TRIP13	TRIP13
	ESCO2		HHIPL2		CENPK	CENPK	CENPK
	PBK		LIN9		CCNB1	CCNB1	CCNB1
	GGH		EXO1		CENPH	CENPH	CENPH
	HEY1		ZNF695		DHFR	DHFR	DHFR
	DSCC1		RRM2		SLF1	SLF1	SLF1
	ARHGEF39		GEN1		LMNB1	LMNB1	LMNB1
	CA9		CENPO		KIF20A	KIF20A	KIF20A
	CKS2		ADCY3		CDC25C	CDC25C	CDC25C
	ZNF367		CENPA		HMMR	HMMR	HMMR
	CTSV		MSH2		MXD3	MXD3	MXD3
	PHF19		MSH6		TCF19	TCF19	TCF19
	ACBD7		EFEMP1		KIFC1	KIFC1	KIFC1
	CDK1		SLC1A4		MCM3	MCM3	MCM3
	KIF11		MTHFD2		TTK	TTK	TTK
	CEP55		TCF7L1		MTFR2	MTFR2	MTFR2
	OLMALINC		DUSP2		FBXO5	FBXO5	FBXO5
	CALHM3		ITPRIPL1		ANLN	ANLN	ANLN
	IFITM1		NCAPH		MCM7	MCM7	MCM7
	CDCA5		AFF3		XRCC2	XRCC2	XRCC2
	H2AX		LONRF2		NCAPG2	NCAPG2	NCAPG2
	FOXM1		CCDC138		CDCA2	CDCA2	CDCA2
	RAD51AP1		BUB1		SCARA3	SCARA3	SCARA3
	CDCA3		ACOXL		ESCO2	ESCO2	ESCO2
	TROAP		CKAP2L		PBK	PBK	PBK
	GAS2L3		GLI2		GINS4	GINS4	GINS4
	PARPBP		MCM6		MCM4	MCM4	MCM4
	CIT		NXPH2		MYBL1	MYBL1	MYBL1
	CENPJ		SPC25		CCNE2	CCNE2	CCNE2
	CDKN3		KLHL23		FBXO43	FBXO43	FBXO43
	DLGAP5		HAT1		DSCC1	DSCC1	DSCC1
	ARHGAP11A		CDCA7		ATAD2	ATAD2	ATAD2
	BUB1B		NUP35		RECQL4	RECQL4	RECQL4
	CCNB2		MYO1B		MELK	MELK	MELK
	PCLAF		CCDC150		ZNF367	ZNF367	ZNF367
	PIF1		SGO2		SAPCD2	SAPCD2	SAPCD2
	PLK1		CDK15		MCM10	MCM10	MCM10
	KIF22		BARD1		MASTL	MASTL	MASTL
	SHCBP1		LINC01963		ZWINT	ZWINT	ZWINT
	CDT1		USP37		CDK1	CDK1	CDK1
	PIMREG		WNT6		KIF20B	KIF20B	KIF20B
	AURKB		TUBA4A		KIF11	KIF11	KIF11
	SPAG5		EFHD1		CEP55	CEP55	CEP55
	TOP2A		HJURP		HELLS	HELLS	HELLS
	FAM171A2		FANCD2		MKI67	MKI67	MKI67
	ADAM11		SGO1		NAV2	NAV2	NAV2
	KIF18B		KIF15		FAM111B	FAM111B	FAM111B
	C1QL1		CDC25A		FEN1	FEN1	FEN1
	PRR15L		TRAIP		CDCA5	CDCA5	CDCA5
	PRR11		SEMA3F		DDIAS	DDIAS	DDIAS
	RGS9		ENSG00000287707		H2AX	H2AX	H2AX
	BIRC5		POC1A		NCAPD3	NCAPD3	NCAPD3
	SPC24		TNNC1		CCDC77	CCDC77	CCDC77
	ASF1B		PTPRG.AS1		FOXM1	FOXM1	FOXM1
	E2F1		CMSS1		RAD51AP1	RAD51AP1	RAD51AP1
	DSN1		RPL13P8		CDCA3	CDCA3	CDCA3
	FAM83D		CIP2A		DDX12P	DDX12P	DDX12P
	MYBL2		UPK1B		TROAP	TROAP	TROAP
	AURKA		FSTL1		RACGAP1	RACGAP1	RACGAP1
	APOBEC3B		POLQ		ESPL1	ESPL1	ESPL1
	CENPM		SEMA5B		PRIM1	PRIM1	PRIM1
	GTSE1		CCDC14		NEMP1	NEMP1	NEMP1
	EBP		MCM2		CIT	CIT	CIT
	KIF4A		TOPBP1		SKA3	SKA3	SKA3
	ERCC6L		RBP1		CENPJ	CENPJ	CENPJ
	HMGB3		ARHGEF26		RFC3	RFC3	RFC3
			SMC4		DIAPH3	DIAPH3	DIAPH3
			RFC4		WDHD1	WDHD1	WDHD1
			TFRC		DLGAP5	DLGAP5	DLGAP5
			TACC3		CEP128	CEP128	CEP128
			HAUS3		VRK1	VRK1	VRK1
			NCAPG		CDCA4	CDCA4	CDCA4
			PAICS		ARHGAP11A	ARHGAP11A	ARHGAP11A
			FGF5		BUB1B	BUB1B	BUB1B
			SNCA		KNL1	KNL1	KNL1
			H2AZ1		RAD51	RAD51	RAD51
			CENPE		WDR76	WDR76	WDR76
			GSTCD		CCNB2	CCNB2	CCNB2
			HADH		PIF1	PIF1	PIF1
			ZGRF1		RNU6.1	RNU6.1	RNU6.1
			PDE5A		KIF23	KIF23	KIF23
			MAD2L1		FANCI	FANCI	FANCI
			CCNA2		BLM	BLM	BLM
			PLK4		PKMYT1	PKMYT1	PKMYT1
			JADE1		EMP2	EMP2	EMP2
			C4orf46		PLK1	PLK1	PLK1
			HMGB2		SHCBP1	SHCBP1	SHCBP1
			NEIL3		ORC6	ORC6	ORC6
			CENPU		GINS2	GINS2	GINS2
			LRRC14B		CDT1	CDT1	CDT1
			CEP72		FANCA	FANCA	FANCA
			TRIP13		HASPIN	HASPIN	HASPIN
			TERT		PIMREG	PIMREG	PIMREG
			SKP2		AURKB	AURKB	AURKB
			C5orf34		SPAG5	SPAG5	SPAG5
			GPX8		ATAD5	ATAD5	ATAD5
			MCIDAS		CDC6	CDC6	CDC6
			DEPDC1B		TOP2A	TOP2A	TOP2A
			CENPK		PSMC3IP	PSMC3IP	PSMC3IP
			CCNB1		BRCA1	BRCA1	BRCA1
			CENPH		HROB	HROB	HROB
			ZBED3		KIF18B	KIF18B	KIF18B
			DHFR		EME1	EME1	EME1
			SLF1		PRR11	PRR11	PRR11
			RHOBTB3		BIRC5	BIRC5	BIRC5
			LMNB1		NDC80	NDC80	NDC80
			KIF20A		SKA1	SKA1	SKA1
			CDC25C		CHAF1A	CHAF1A	CHAF1A
			PPP2R2B		UHRF1	UHRF1	UHRF1
			SPARC		SPC24	SPC24	SPC24
			PTTG1		BRME1	BRME1	BRME1
			HMMR		ASF1B	ASF1B	ASF1B
			SLIT3		LINC01224	LINC01224	LINC01224
			MBOAT1		WDR62	WDR62	WDR62
			GMNN		CD79A	CD79A	CD79A
			ZSCAN12		GINS1	GINS1	GINS1
			NRM		TPX2	TPX2	TPX2
			MDC1		E2F1	E2F1	E2F1
			TCF19		RBL1	RBL1	RBL1
			MSH5		FAM83D	FAM83D	FAM83D
			KIFC1		MYBL2	MYBL2	MYBL2
			SPDEF		UBE2C	UBE2C	UBE2C
			FKBP5		AURKA	AURKA	AURKA
			LINC02520		CHAF1B	CHAF1B	CHAF1B
			KLHDC3		C21orf58	C21orf58	C21orf58
			CENPQ		CDC45	CDC45	CDC45
			MCM3		MCM5	MCM5	MCM5
			BMP5		CENPM	CENPM	CENPM
			PRIM2		GTSE1	GTSE1	GTSE1
			TTK		POLA1	POLA1	POLA1
			MMS22L		SUV39H1	SUV39H1	SUV39H1
			BEND3		KIF4A	KIF4A	KIF4A
			MYB		ERCC6L	ERCC6L	ERCC6L
			MTFR2		CENPI	CENPI	CENPI
			FBXO5		ZNF185	ZNF185	ZNF185
			DYNLT2
			ENSG00000273230
			TMEM184A
			LFNG
			CDCA7L
			ZNRF2P1
			ENSG00000291133
			ANLN
			C7orf57
			FIGNL1
			ENSG00000286456
			ZNF273
			RFC2
			SEMA3E
			SLC25A40
			DBF4
			FZD1
			PON3
			ASB4
			DLX6
			ASNS
			MCM7
			COL26A1
			TMEM209
			NUP205
			EZH2
			NOS3
			XRCC2
			NCAPG2
			CDCA2
			ENSG00000289357
			SCARA3
			ESCO2
			PBK
			TEX15
			MCM4
			TRPA1
			CA2
			RAD54B
			FSBP
			CCNE2
			FBXO43
			DSCC1
			MTBP
			HAS2
			ATAD2
			THEM6
			TONSL
			RECQL4
			HAUS6
			ANKRD18B
			KIF24
			FANCG
			ARHGEF39
			MELK
			C9orf40
			CEP78
			NTRK2
			ZNF367
			SMC2
			AKNA
			PHF19
			AIF1L
			PRRT1B
			COL5A1
			SAPCD2
			MCM10
			SUV39H2
			MASTL
			ENSG00000291065
			LINC00842
			GPRIN2
			ZWINT
			CDK1
			TMEM26
			RTKN2
			DNA2
			STOX1
			DNAJC9
			KIF20B
			KIF11
			CEP55
			FFAR4
			HELLS
			ENTPD1
			ARHGAP19
			LOXL4
			ERLIN1
			SCD
			C10orf95.AS1
			MCMBP
			MKI67
			IFITM2
			IFITM1
			ART5
			RRM1
			DCHS1
			ENSG00000260196
			E2F8
			KIF18A
			WT1
			WT1.AS
			ALX4
			SSRP1
			SLC43A3
			FAM111B
			TMEM109
			FEN1
			FADS2
			FADS1
			INCENP
			ENSG00000289194
			SNHG1
			CDCA5
			SPTBN2
			DHCR7.DT
			POLD3
			DDIAS
			KDM4D
			POGLUT3
			EXPH5
			DRD2
			H2AX
			CCDC15
			CHEK1
			FLI1
			NCAPD3
			ENSG00000261799
			NINJ2
			WNT5B
			FOXM1
			ENSG00000250899
			RAD51AP1
			PLEKHG6
			SCNN1A
			NCAPD2
			CDCA3
			DDX12B
			DDX12P
			PTHLH
			DDX11
			DDN.AS1
			DHH
			TUBA1B
			TROAP
			RACGAP1
			KRT80
			ESPL1
			HOXC12
			CDK2
			TIMELESS
			PRIM1
			HSD17B6
			NEMP1
			NUP107
			TMPO.AS1
			TMPO
			GOLGA2P5
			GAS2L3
			PARPBP
			UNG
			FAM216A
			RFC5
			CIT
			MSI1
			KNTC1
			ENSG00000280120
			POLE
			SKA3
			CENPJ
			SHISA2
			SLC7A1
			HMGB1
			BRCA2
			RFC3
			ENSG00000276672
			EXOSC8
			THSD1
			CKAP2
			DIAPH3
			BORA
			TEX30
			RAB20
			PARP2
			PCK2
			EGLN3
			FOXA1
			MIS18BP1
			LRR1
			POLE2
			GPR137C
			CDKN3
			WDHD1
			DLGAP5
			CEP128
			VRK1
			TNFAIP2
			XRCC3
			ARHGAP11B
			ARHGAP11A
			BUB1B
			KNSTRN
			KNL1
			RAD51
			CHAC1
			OIP5
			TYRO3
			WDR76
			GATM
			CEP152
			MNS1
			CCNB2
			TLN2
			PCLAF
			PIF1
			ZWILCH
			KIF23
			HMGB1P6
			CSPG4
			CHRNA5
			ENSG00000261762
			FANCI
			TICRR
			PERPP2
			BLM
			PRC1
			ENSG00000284946
			PRR35
			MSLN
			NPW
			CCNF
			PKMYT1
			TFAP4
			RMI2
			PLK1
			NUPR1
			SPN
			KIF22
			MAZ
			PRRT2
			HIRIP3
			SHCBP1
			ORC6
			GNAO1
			GINS3
			CDH11
			CMTM1
			ENSG00000289353
			CDH1
			IL34
			RFWD3
			CENPN
			GINS2
			CDT1
			FANCA
			SHPK
			HASPIN
			PIMREG
			YBX2
			AURKB
			PFAS
			TMEM220
			PMP22
			CENPV
			NT5M
			SHMT1
			UBE2SP2
			TMEM97
			VTN
			SPAG5
			ATAD5
			SLFN13
			RDM1
			MYO19
			CDC6
			TOP2A
			PSMC3IP
			BRCA1
			HROB
			KIF18B
			C1QL1
			ITGB3
			EME1
			PPM1E
			PRR11
			BRIP1
			CACNG4
			KPNA2
			UNC13D
			RNF157
			TK1
			BIRC5
			METTL4
			NDC80
			IMPA2
			PRELID3A
			ZNF519
			RBBP8
			NOL4
			FHOD3
			MIR924HG
			SKA1
			C18orf54
			ENSG00000278330
			PRTN3
			KISS1R
			LMNB2
			CHAF1A
			UHRF1
			LONP1
			TGFBR3L
			DNMT1
			SPC24
			ASF1B
			TECR
			HAUS8
			ANKLE1
			ZNF90
			ENSG00000280079
			ENSG00000291130
			ZNF85
			ENSG00000268119
			ZNF100
			LINC01224
			ENSG00000269397
			CEBPG
			ARHGAP33
			WDR62
			ENSG00000280023
			ENSG00000267260
			LIPE
			CCDC8
			PTOV1.AS2
			POLD1
			C19orf48P
			ZNF649
			UBE2S
			ZNF551
			TRIB3
			MCM8
			GINS1
			TPX2
			E2F1
			DSN1
			RBL1
			FAM83D
			MYBL2
			AURKA
			APCDD1L
			CRMA
			LINC02970
			SOX18
			TIAM1
			MIS18A
			CHAF1B
			CBS
			PDXK
			C21orf58
			CDC45
			GGT5
			SNRPD3
			CHEK2
			MCM5
			CDC42EP1
			DMC1
			CENPM
			RIBC2
			GTSE1
			KLHDC7B
			FANCB
			SCML2
			POLA1
			RANBP1P1
			EBP
			SUV39H1
			SMC1A
			SPIN4
			STARD8
			KIF4A
			ERCC6L
			CENPI
			RADX
			SMIM10
			BGN

## Sheet: ESO51 DE genes
	Upregulated					Downregulated
	ACER2	ENSG00000266976	LYNX1	STEAP3		ANLN	CDCA8	EMP2	KIF20A	NEIL3	SGO1
	ACTA2	ENSG00000268460	MDM2	STOM		ARHGAP11A	CDK1	ERCC6L	KIF20B	NEK2	SGO2		[%]
	AEN	ENSG00000289514	MIR34AHG	SYTL1		ASF1B	CDT1	ESCO2	KIF23	NEMP1	SHCBP1		62.3377	high confidence p53 targets	according to: Fischer, 2017, ext. list; Nguyen, 2018; Fischer, 2023
	ALDH3A1	ENSG00000293594	MUC2	TENT5A		ASPM	CENPA	ESPL1	KIF2C	NUF2	SKA1		22.0779	show p53 ChiP-seq peak	according to the UCSC BAER track (Nguyen, 2018)
	ANK1	FAS	PCNX2	TIGAR		ATAD2	CENPE	EXO1	KIF4A	ORC1	SKA3		15.5844	not mentioned in used reviews + no ChiP-seq peaks
	ANXA13	FAT1	PHLDA3	TM7SF3		ATAD5	CENPF	FAM111B	KIFC1	ORC6	SLF1
	APOBEC3C	FDXR	PLK2	TNFRSF10C		AUNIP	CENPH	FAM72B	KNL1	PASK	SPAG5
	BAX	GAS6	PLK3	TNFSF15		AURKA	CENPI	FAM83D	LINC01224	PBK	SPC24
	BBC3	GAS6.AS1	PRDM1	TNFSF9		AURKB	CENPJ	FANCA	LMNB1	PIF1	SPC25
	BTG2	GDF15	PSTPIP2	TP53I3		BIRC5	CENPK	FANCD2	MAD2L1	PIMREG	STIL
	CDKN1A	IFI44L	PTCHD4	TP53INP1		BLM	CENPM	FANCI	MASTL	PKMYT1	SUV39H1
	CHD9NB	IGFL2	PVT1	TRIAP1		BRCA1	CENPU	FBXO43	MCM10	PLK1	TACC3
	CYSRT1	IGFL2.AS1	RPS27L	TRIM22		BRME1	CEP128	FBXO5	MCM2	PLK4	TCF19
	DDB2	INPP5D	RRAD	TTN		BUB1	CEP55	FEN1	MCM3	POLA1	TOP2A
	DRAM1	KANK3	RRM2B	TYMSOS		BUB1B	CHAF1A	FOXM1	MCM4	POLQ	TPX2
	EDN2	KLHDC7A	SESN1	UNC5B.AS1		C21orf58	CHAF1B	GINS1	MCM5	PRIM1	TRAIP
	ENSG00000251095	LINC01411	SLC52A1	ZMAT3		CCDC77	CIP2A	GINS2	MCM6	PRR11	TRIP13
	ENSG00000260588	LNCTAM34A	SMIM10L2A	ZNF219		CCNA2	CIT	GINS4	MCM7	PSMC3IP	TROAP
	ENSG00000260912	LY6D	SPATA18	ZSCAN4		CCNB1	CKAP2L	GTSE1	MELK	PSRC1	TTK
	ENSG00000266680					CCNB2	CLSPN	H2AX	MKI67	RACGAP1	UBE2C
						CCNE2	DDIAS	HASPIN	MTFR2	RAD51	UHRF1
						CD79A	DDX12P	HELLS	MXD3	RAD51AP1	VRK1
						CDC20	DEPDC1	HJURP	MYBL1	RAD54L	WDHD1		[%]
						CDC25A	DHFR	HMGB2	MYBL2	RBL1	WDR62		44.2623	p53-p21-DREAM targets	(Fischer, 2016)
						CDC25C	DIAPH3	HMMR	NAV2	RECQL4	WDR76		36.612	other cell cycle genes	according to GO:0007049
						CDC45	DLGAP5	HROB	NCAPD3	RFC3	XRCC2		19.1257	others
						CDC6	DSCC1	IQGAP3	NCAPG	RNU6.1	ZGRF1
						CDCA2	DTL	KIF11	NCAPG2	RRM2	ZNF185
						CDCA3	E2F1	KIF14	NCAPH	SAPCD2	ZNF367
						CDCA4	E2F2	KIF15	NDC80	SCARA3	ZWINT
						CDCA5	EME1	KIF18B
